# Supplementary material for: Nanopore sequencing reveals full‐length Tropomyosin 1 isoforms and their regulation by RNA‐binding proteins during rat heart development
Source: J Cell Mol Med. 2021 Jul 24;25(17):8352–62. doi: 10.1111/jcmm.16795 (PMC8419188; doi:10.1111/jcmm.16795)
Supplement: Supplementary file 1 — Supplementary Material [file JCMM-25-8352-s003.xlsx]

## Sheet: Exons
	Exons				Exon numbers
	chr8	72814736	72815588	Tpm1_Exon-1001	9d
	chr8	72815975	72816684	Tpm1_Exon-1002	9c
	chr8	72816311	72816684	Tpm1_Exon-1003	9c
	chr8	72820275	72820553	Tpm1_Exon-1004	9b
	chr8	72822032	72822115	Tpm1_Exon-1005	9a
	chr8	72822036	72822115	Tpm1_Exon-1006	9a
	chr8	72823429	72823499	Tpm1_Exon-1007	8
	chr8	72823754	72823817	Tpm1_Exon-1008	7
	chr8	72824251	72824327	Tpm1_Exon-1009	6b
	chr8	72824750	72824826	Tpm1_Exon-1010	6a
	chr8	72825078	72825149	Tpm1_Exon-1011	5
	chr8	72826220	72826338	Tpm1_Exon-1012	4
	chr8	72828263	72828397	Tpm1_Exon-1013	3
	chr8	72835876	72836159	Tpm1_Exon-1014	1b
	chr8	72835876	72836172	Tpm1_Exon-1015	1b
	chr8	72835876	72836178	Tpm1_Exon-1016	1b
	chr8	72835876	72836190	Tpm1_Exon-1017	1b
	chr8	72840038	72840164	Tpm1_Exon-1018	2b
	chr8	72840379	72840505	Tpm1_Exon-1019	2a
	chr8	72841276	72841491	Tpm1_Exon-1020	1a
	chr8	72841276	72841495	Tpm1_Exon-1021	1a
	chr8	72841276	72841496	Tpm1_Exon-1022	1a

## Sheet: BC01_Em
Total Reads = 322612
Tpm1	Count	percentage(100%)
Tpm1_Exon-1005_Tpm1_Exon-1006_Tpm1_Exon-1007_Tpm1_Exon-1008_Tpm1_Exon-1009_Tpm1_Exon-1011_Tpm1_Exon-1012_Tpm1_Exon-1013_Tpm1_Exon-1018_Tpm1_Exon-1020_Tpm1_Exon-1021_Tpm1_Exon-1022	336	43.0218
Tpm1_Exon-1004_Tpm1_Exon-1005_Tpm1_Exon-1006_Tpm1_Exon-1007_Tpm1_Exon-1008_Tpm1_Exon-1009_Tpm1_Exon-1011_Tpm1_Exon-1012_Tpm1_Exon-1013_Tpm1_Exon-1018_Tpm1_Exon-1020_Tpm1_Exon-1021_Tpm1_Exon-1022	182	23.3035
Tpm1_Exon-1013_Tpm1_Exon-1018_Tpm1_Exon-1020_Tpm1_Exon-1021_Tpm1_Exon-1022	67	8.57875
Tpm1_Exon-1020_Tpm1_Exon-1021_Tpm1_Exon-1022	24	3.07298
Tpm1_Exon-1005_Tpm1_Exon-1006_Tpm1_Exon-1007_Tpm1_Exon-1008_Tpm1_Exon-1009_Tpm1_Exon-1011_Tpm1_Exon-1012_Tpm1_Exon-1013_Tpm1_Exon-1018	23	2.94494
Tpm1_Exon-1001_Tpm1_Exon-1007_Tpm1_Exon-1008_Tpm1_Exon-1009_Tpm1_Exon-1011_Tpm1_Exon-1012_Tpm1_Exon-1013_Tpm1_Exon-1019_Tpm1_Exon-1020_Tpm1_Exon-1021_Tpm1_Exon-1022	15	1.92061
Tpm1_Exon-1008_Tpm1_Exon-1009_Tpm1_Exon-1011_Tpm1_Exon-1012_Tpm1_Exon-1013_Tpm1_Exon-1018_Tpm1_Exon-1020_Tpm1_Exon-1021_Tpm1_Exon-1022	8	1.02433
Tpm1_Exon-1018_Tpm1_Exon-1020_Tpm1_Exon-1021_Tpm1_Exon-1022	7	0.896287
Tpm1_Exon-1004_Tpm1_Exon-1005_Tpm1_Exon-1006_Tpm1_Exon-1007_Tpm1_Exon-1008_Tpm1_Exon-1009_Tpm1_Exon-1011_Tpm1_Exon-1012_Tpm1_Exon-1013_Tpm1_Exon-1018	7	0.896287
Tpm1_Exon-1009_Tpm1_Exon-1011_Tpm1_Exon-1012_Tpm1_Exon-1013_Tpm1_Exon-1018_Tpm1_Exon-1020_Tpm1_Exon-1021_Tpm1_Exon-1022	7	0.896287
Tpm1_Exon-1007_Tpm1_Exon-1008_Tpm1_Exon-1009_Tpm1_Exon-1011_Tpm1_Exon-1012_Tpm1_Exon-1013_Tpm1_Exon-1018_Tpm1_Exon-1020_Tpm1_Exon-1021_Tpm1_Exon-1022	7	0.896287
Tpm1_Exon-1005_Tpm1_Exon-1006_Tpm1_Exon-1007_Tpm1_Exon-1008_Tpm1_Exon-1009_Tpm1_Exon-1011	5	0.640205
Tpm1_Exon-1012_Tpm1_Exon-1013_Tpm1_Exon-1018_Tpm1_Exon-1020_Tpm1_Exon-1021_Tpm1_Exon-1022	5	0.640205
Tpm1_Exon-1005_Tpm1_Exon-1006_Tpm1_Exon-1007_Tpm1_Exon-1008_Tpm1_Exon-1009_Tpm1_Exon-1011_Tpm1_Exon-1012_Tpm1_Exon-1013_Tpm1_Exon-1018_Tpm1_Exon-1020	5	0.640205
Tpm1_Exon-1005_Tpm1_Exon-1006_Tpm1_Exon-1007	4	0.512164
Tpm1_Exon-1013_Tpm1_Exon-1018	4	0.512164
Tpm1_Exon-1005_Tpm1_Exon-1006_Tpm1_Exon-1007_Tpm1_Exon-1008_Tpm1_Exon-1009_Tpm1_Exon-1011_Tpm1_Exon-1012_Tpm1_Exon-1013	3	0.384123
Tpm1_Exon-1004_Tpm1_Exon-1005_Tpm1_Exon-1006_Tpm1_Exon-1007_Tpm1_Exon-1008_Tpm1_Exon-1009_Tpm1_Exon-1011_Tpm1_Exon-1012_Tpm1_Exon-1013_Tpm1_Exon-1018_Tpm1_Exon-1020	3	0.384123
Tpm1_Exon-1004_Tpm1_Exon-1005_Tpm1_Exon-1006_Tpm1_Exon-1007_Tpm1_Exon-1008_Tpm1_Exon-1009	3	0.384123
Tpm1_Exon-1001_Tpm1_Exon-1007_Tpm1_Exon-1008_Tpm1_Exon-1009_Tpm1_Exon-1011_Tpm1_Exon-1012_Tpm1_Exon-1013_Tpm1_Exon-1018_Tpm1_Exon-1020_Tpm1_Exon-1021_Tpm1_Exon-1022	3	0.384123
Tpm1_Exon-1005_Tpm1_Exon-1006_Tpm1_Exon-1007_Tpm1_Exon-1008	3	0.384123
Tpm1_Exon-1007_Tpm1_Exon-1008_Tpm1_Exon-1009_Tpm1_Exon-1011_Tpm1_Exon-1012_Tpm1_Exon-1013_Tpm1_Exon-1019_Tpm1_Exon-1020_Tpm1_Exon-1021_Tpm1_Exon-1022	3	0.384123
Tpm1_Exon-1011_Tpm1_Exon-1012_Tpm1_Exon-1013_Tpm1_Exon-1018_Tpm1_Exon-1020_Tpm1_Exon-1021_Tpm1_Exon-1022	3	0.384123
Tpm1_Exon-1004_Tpm1_Exon-1005_Tpm1_Exon-1006_Tpm1_Exon-1007_Tpm1_Exon-1008_Tpm1_Exon-1009_Tpm1_Exon-1012_Tpm1_Exon-1013_Tpm1_Exon-1018_Tpm1_Exon-1020_Tpm1_Exon-1021_Tpm1_Exon-1022	2	0.256082
Tpm1_Exon-1013_Tpm1_Exon-1018_Tpm1_Exon-1020	2	0.256082
Tpm1_Exon-1005_Tpm1_Exon-1006_Tpm1_Exon-1007_Tpm1_Exon-1008_Tpm1_Exon-1009	2	0.256082
Tpm1_Exon-1005_Tpm1_Exon-1006_Tpm1_Exon-1007_Tpm1_Exon-1008_Tpm1_Exon-1009_Tpm1_Exon-1013_Tpm1_Exon-1018_Tpm1_Exon-1020_Tpm1_Exon-1021_Tpm1_Exon-1022	2	0.256082
Tpm1_Exon-1004_Tpm1_Exon-1005_Tpm1_Exon-1006_Tpm1_Exon-1007_Tpm1_Exon-1008_Tpm1_Exon-1009_Tpm1_Exon-1011_Tpm1_Exon-1012_Tpm1_Exon-1013	2	0.256082
Tpm1_Exon-1013_Tpm1_Exon-1019_Tpm1_Exon-1020_Tpm1_Exon-1021_Tpm1_Exon-1022	2	0.256082
Tpm1_Exon-1001_Tpm1_Exon-1007_Tpm1_Exon-1008	2	0.256082
Tpm1_Exon-1001_Tpm1_Exon-1007_Tpm1_Exon-1008_Tpm1_Exon-1009_Tpm1_Exon-1011_Tpm1_Exon-1012_Tpm1_Exon-1013_Tpm1_Exon-1018	2	0.256082
Tpm1_Exon-1005_Tpm1_Exon-1006_Tpm1_Exon-1007_Tpm1_Exon-1009_Tpm1_Exon-1011_Tpm1_Exon-1012_Tpm1_Exon-1013_Tpm1_Exon-1018_Tpm1_Exon-1020_Tpm1_Exon-1021_Tpm1_Exon-1022	1	0.128041
Tpm1_Exon-1012_Tpm1_Exon-1013_Tpm1_Exon-1018_Tpm1_Exon-1020	1	0.128041
Tpm1_Exon-1007_Tpm1_Exon-1008_Tpm1_Exon-1010_Tpm1_Exon-1011_Tpm1_Exon-1012_Tpm1_Exon-1013_Tpm1_Exon-1014_Tpm1_Exon-1015_Tpm1_Exon-1016_Tpm1_Exon-1017	1	0.128041
Tpm1_Exon-1005_Tpm1_Exon-1006_Tpm1_Exon-1007_Tpm1_Exon-1008_Tpm1_Exon-1018_Tpm1_Exon-1020_Tpm1_Exon-1021_Tpm1_Exon-1022	1	0.128041
Tpm1_Exon-1011_Tpm1_Exon-1012_Tpm1_Exon-1013_Tpm1_Exon-1019_Tpm1_Exon-1020_Tpm1_Exon-1021_Tpm1_Exon-1022	1	0.128041
Tpm1_Exon-1012_Tpm1_Exon-1013_Tpm1_Exon-1018	1	0.128041
Tpm1_Exon-1004_Tpm1_Exon-1005_Tpm1_Exon-1006_Tpm1_Exon-1007_Tpm1_Exon-1008_Tpm1_Exon-1009_Tpm1_Exon-1011_Tpm1_Exon-1012_Tpm1_Exon-1013_Tpm1_Exon-1020	1	0.128041
Tpm1_Exon-1004_Tpm1_Exon-1009_Tpm1_Exon-1011_Tpm1_Exon-1012_Tpm1_Exon-1013_Tpm1_Exon-1018_Tpm1_Exon-1020_Tpm1_Exon-1021_Tpm1_Exon-1022	1	0.128041
Tpm1_Exon-1005_Tpm1_Exon-1006_Tpm1_Exon-1007_Tpm1_Exon-1008_Tpm1_Exon-1009_Tpm1_Exon-1011_Tpm1_Exon-1018	1	0.128041
Tpm1_Exon-1001_Tpm1_Exon-1009_Tpm1_Exon-1011_Tpm1_Exon-1012_Tpm1_Exon-1013_Tpm1_Exon-1019_Tpm1_Exon-1020_Tpm1_Exon-1021_Tpm1_Exon-1022	1	0.128041
Tpm1_Exon-1001_Tpm1_Exon-1008_Tpm1_Exon-1009_Tpm1_Exon-1011_Tpm1_Exon-1012_Tpm1_Exon-1013_Tpm1_Exon-1019_Tpm1_Exon-1020_Tpm1_Exon-1021_Tpm1_Exon-1022	1	0.128041
Tpm1_Exon-1004_Tpm1_Exon-1005_Tpm1_Exon-1006_Tpm1_Exon-1012_Tpm1_Exon-1013_Tpm1_Exon-1018_Tpm1_Exon-1020_Tpm1_Exon-1021_Tpm1_Exon-1022	1	0.128041
Tpm1_Exon-1001_Tpm1_Exon-1007_Tpm1_Exon-1008_Tpm1_Exon-1010	1	0.128041
Tpm1_Exon-1004_Tpm1_Exon-1011_Tpm1_Exon-1012_Tpm1_Exon-1013_Tpm1_Exon-1018_Tpm1_Exon-1020_Tpm1_Exon-1021_Tpm1_Exon-1022	1	0.128041
Tpm1_Exon-1005_Tpm1_Exon-1006_Tpm1_Exon-1007_Tpm1_Exon-1008_Tpm1_Exon-1009_Tpm1_Exon-1012_Tpm1_Exon-1013_Tpm1_Exon-1018_Tpm1_Exon-1020_Tpm1_Exon-1021_Tpm1_Exon-1022	1	0.128041
Tpm1_Exon-1001	1	0.128041
Tpm1_Exon-1007_Tpm1_Exon-1008_Tpm1_Exon-1010_Tpm1_Exon-1011_Tpm1_Exon-1012_Tpm1_Exon-1013_Tpm1_Exon-1018_Tpm1_Exon-1020_Tpm1_Exon-1021_Tpm1_Exon-1022	1	0.128041
Tpm1_Exon-1004_Tpm1_Exon-1005_Tpm1_Exon-1006_Tpm1_Exon-1007	1	0.128041
Tpm1_Exon-1005_Tpm1_Exon-1006_Tpm1_Exon-1007_Tpm1_Exon-1008_Tpm1_Exon-1009_Tpm1_Exon-1011_Tpm1_Exon-1012_Tpm1_Exon-1018_Tpm1_Exon-1020_Tpm1_Exon-1021_Tpm1_Exon-1022	1	0.128041
Tpm1_Exon-1004_Tpm1_Exon-1020_Tpm1_Exon-1021_Tpm1_Exon-1022	1	0.128041
Tpm1_Exon-1004_Tpm1_Exon-1018_Tpm1_Exon-1020_Tpm1_Exon-1021_Tpm1_Exon-1022	1	0.128041
Tpm1_Exon-1001_Tpm1_Exon-1007_Tpm1_Exon-1008_Tpm1_Exon-1009_Tpm1_Exon-1011_Tpm1_Exon-1012_Tpm1_Exon-1013	1	0.128041
Tpm1_Exon-1004_Tpm1_Exon-1005_Tpm1_Exon-1006_Tpm1_Exon-1007_Tpm1_Exon-1008_Tpm1_Exon-1018_Tpm1_Exon-1020_Tpm1_Exon-1021_Tpm1_Exon-1022	1	0.128041
Tpm1_Exon-1013_Tpm1_Exon-1019	1	0.128041
Tpm1_Exon-1005_Tpm1_Exon-1006_Tpm1_Exon-1008_Tpm1_Exon-1009_Tpm1_Exon-1011_Tpm1_Exon-1012_Tpm1_Exon-1013_Tpm1_Exon-1018_Tpm1_Exon-1020_Tpm1_Exon-1021_Tpm1_Exon-1022	1	0.128041
Tpm1_Exon-1005_Tpm1_Exon-1006_Tpm1_Exon-1007_Tpm1_Exon-1008_Tpm1_Exon-1009_Tpm1_Exon-1011_Tpm1_Exon-1012_Tpm1_Exon-1013_Tpm1_Exon-1019_Tpm1_Exon-1020_Tpm1_Exon-1021_Tpm1_Exon-1022	1	0.128041
Tpm1_Exon-1009_Tpm1_Exon-1011_Tpm1_Exon-1012_Tpm1_Exon-1013_Tpm1_Exon-1018_Tpm1_Exon-1020	1	0.128041
Tpm1_Exon-1001_Tpm1_Exon-1007_Tpm1_Exon-1008_Tpm1_Exon-1010_Tpm1_Exon-1011_Tpm1_Exon-1012_Tpm1_Exon-1013_Tpm1_Exon-1014_Tpm1_Exon-1015_Tpm1_Exon-1016_Tpm1_Exon-1017	1	0.128041
Tpm1_Exon-1004_Tpm1_Exon-1005_Tpm1_Exon-1006_Tpm1_Exon-1008_Tpm1_Exon-1009_Tpm1_Exon-1011_Tpm1_Exon-1012_Tpm1_Exon-1013_Tpm1_Exon-1018_Tpm1_Exon-1020_Tpm1_Exon-1021_Tpm1_Exon-1022	1	0.128041
Tpm1_Exon-1007_Tpm1_Exon-1008_Tpm1_Exon-1010_Tpm1_Exon-1011_Tpm1_Exon-1012_Tpm1_Exon-1013	1	0.128041
Tpm1_Exon-1004_Tpm1_Exon-1005_Tpm1_Exon-1006_Tpm1_Exon-1007_Tpm1_Exon-1008	1	0.128041
Tpm1_Exon-1005_Tpm1_Exon-1006_Tpm1_Exon-1007_Tpm1_Exon-1013_Tpm1_Exon-1018_Tpm1_Exon-1020_Tpm1_Exon-1021_Tpm1_Exon-1022	1	0.128041
Tpm1_Exon-1001_Tpm1_Exon-1007_Tpm1_Exon-1008_Tpm1_Exon-1009_Tpm1_Exon-1011_Tpm1_Exon-1012_Tpm1_Exon-1013_Tpm1_Exon-1014_Tpm1_Exon-1015_Tpm1_Exon-1016_Tpm1_Exon-1017	1	0.128041
Tpm1_Exon-1005	1	0.128041
Tpm1_Exon-1001_Tpm1_Exon-1002_Tpm1_Exon-1003	1	0.128041
Tpm1_Exon-1004_Tpm1_Exon-1005_Tpm1_Exon-1006_Tpm1_Exon-1007_Tpm1_Exon-1009_Tpm1_Exon-1011_Tpm1_Exon-1012_Tpm1_Exon-1013_Tpm1_Exon-1018_Tpm1_Exon-1020_Tpm1_Exon-1021_Tpm1_Exon-1022	1	0.128041
Tpm1_Exon-1005_Tpm1_Exon-1006_Tpm1_Exon-1007_Tpm1_Exon-1012_Tpm1_Exon-1013_Tpm1_Exon-1018_Tpm1_Exon-1020_Tpm1_Exon-1021_Tpm1_Exon-1022	1	0.128041
Tpm1_Exon-1013	1	0.128041
	781	100

## Sheet: BC02_Em
Total Reads = 148845
	count	percentage (100%)
Tpm1_Exon-1005_Tpm1_Exon-1006_Tpm1_Exon-1007_Tpm1_Exon-1008_Tpm1_Exon-1009_Tpm1_Exon-1011_Tpm1_Exon-1012_Tpm1_Exon-1013_Tpm1_Exon-1018_Tpm1_Exon-1020_Tpm1_Exon-1021_Tpm1_Exon-1022	162	38.9423
Tpm1_Exon-1004_Tpm1_Exon-1005_Tpm1_Exon-1006_Tpm1_Exon-1007_Tpm1_Exon-1008_Tpm1_Exon-1009_Tpm1_Exon-1011_Tpm1_Exon-1012_Tpm1_Exon-1013_Tpm1_Exon-1018_Tpm1_Exon-1020_Tpm1_Exon-1021_Tpm1_Exon-1022	99	23.7981
Tpm1_Exon-1013_Tpm1_Exon-1018_Tpm1_Exon-1020_Tpm1_Exon-1021_Tpm1_Exon-1022	53	12.7404
Tpm1_Exon-1020_Tpm1_Exon-1021_Tpm1_Exon-1022	16	3.84615
Tpm1_Exon-1018_Tpm1_Exon-1020_Tpm1_Exon-1021_Tpm1_Exon-1022	11	2.64423
Tpm1_Exon-1005_Tpm1_Exon-1006_Tpm1_Exon-1007_Tpm1_Exon-1008_Tpm1_Exon-1009_Tpm1_Exon-1011_Tpm1_Exon-1012_Tpm1_Exon-1013_Tpm1_Exon-1018	10	2.40385
Tpm1_Exon-1012_Tpm1_Exon-1013_Tpm1_Exon-1018_Tpm1_Exon-1020_Tpm1_Exon-1021_Tpm1_Exon-1022	4	0.961538
Tpm1_Exon-1004_Tpm1_Exon-1005_Tpm1_Exon-1006_Tpm1_Exon-1007_Tpm1_Exon-1008_Tpm1_Exon-1009_Tpm1_Exon-1011_Tpm1_Exon-1012_Tpm1_Exon-1013_Tpm1_Exon-1018	4	0.961538
Tpm1_Exon-1005_Tpm1_Exon-1006_Tpm1_Exon-1007_Tpm1_Exon-1008_Tpm1_Exon-1009_Tpm1_Exon-1011_Tpm1_Exon-1012	3	0.721154
Tpm1_Exon-1009_Tpm1_Exon-1011_Tpm1_Exon-1012_Tpm1_Exon-1013_Tpm1_Exon-1018_Tpm1_Exon-1020_Tpm1_Exon-1021_Tpm1_Exon-1022	3	0.721154
Tpm1_Exon-1005_Tpm1_Exon-1006_Tpm1_Exon-1007_Tpm1_Exon-1008_Tpm1_Exon-1009_Tpm1_Exon-1011_Tpm1_Exon-1012_Tpm1_Exon-1013_Tpm1_Exon-1019_Tpm1_Exon-1020_Tpm1_Exon-1021_Tpm1_Exon-1022	3	0.721154
Tpm1_Exon-1007_Tpm1_Exon-1008_Tpm1_Exon-1009_Tpm1_Exon-1011_Tpm1_Exon-1012_Tpm1_Exon-1013_Tpm1_Exon-1018_Tpm1_Exon-1020_Tpm1_Exon-1021_Tpm1_Exon-1022	3	0.721154
Tpm1_Exon-1005_Tpm1_Exon-1006_Tpm1_Exon-1007_Tpm1_Exon-1008_Tpm1_Exon-1009_Tpm1_Exon-1011_Tpm1_Exon-1012_Tpm1_Exon-1013	2	0.480769
Tpm1_Exon-1005_Tpm1_Exon-1006_Tpm1_Exon-1007	2	0.480769
Tpm1_Exon-1001_Tpm1_Exon-1007_Tpm1_Exon-1008_Tpm1_Exon-1010_Tpm1_Exon-1011_Tpm1_Exon-1012_Tpm1_Exon-1013_Tpm1_Exon-1018_Tpm1_Exon-1020_Tpm1_Exon-1021_Tpm1_Exon-1022	2	0.480769
Tpm1_Exon-1005_Tpm1_Exon-1006	2	0.480769
Tpm1_Exon-1004_Tpm1_Exon-1005_Tpm1_Exon-1006	2	0.480769
Tpm1_Exon-1001_Tpm1_Exon-1007_Tpm1_Exon-1008_Tpm1_Exon-1009_Tpm1_Exon-1011_Tpm1_Exon-1012_Tpm1_Exon-1013_Tpm1_Exon-1019_Tpm1_Exon-1020_Tpm1_Exon-1021_Tpm1_Exon-1022	2	0.480769
Tpm1_Exon-1005_Tpm1_Exon-1006_Tpm1_Exon-1007_Tpm1_Exon-1008	2	0.480769
Tpm1_Exon-1005_Tpm1_Exon-1006_Tpm1_Exon-1007_Tpm1_Exon-1008_Tpm1_Exon-1009_Tpm1_Exon-1011_Tpm1_Exon-1012_Tpm1_Exon-1013_Tpm1_Exon-1018_Tpm1_Exon-1020	2	0.480769
Tpm1_Exon-1011_Tpm1_Exon-1012_Tpm1_Exon-1013_Tpm1_Exon-1018_Tpm1_Exon-1020_Tpm1_Exon-1021_Tpm1_Exon-1022	2	0.480769
Tpm1_Exon-1004_Tpm1_Exon-1007_Tpm1_Exon-1008_Tpm1_Exon-1009_Tpm1_Exon-1011_Tpm1_Exon-1012_Tpm1_Exon-1013_Tpm1_Exon-1018_Tpm1_Exon-1020_Tpm1_Exon-1021_Tpm1_Exon-1022	2	0.480769
Tpm1_Exon-1005_Tpm1_Exon-1006_Tpm1_Exon-1007_Tpm1_Exon-1008_Tpm1_Exon-1009_Tpm1_Exon-1011_Tpm1_Exon-1012_Tpm1_Exon-1018_Tpm1_Exon-1020_Tpm1_Exon-1021_Tpm1_Exon-1022	1	0.240385
Tpm1_Exon-1004_Tpm1_Exon-1005_Tpm1_Exon-1006_Tpm1_Exon-1007_Tpm1_Exon-1008_Tpm1_Exon-1009_Tpm1_Exon-1011_Tpm1_Exon-1012_Tpm1_Exon-1013_Tpm1_Exon-1018_Tpm1_Exon-1020	1	0.240385
Mrfap1_Exon-1001_Tpm1_Exon-1004_Tpm1_Exon-1005_Tpm1_Exon-1006_Tpm1_Exon-1007_Tpm1_Exon-1008_Tpm1_Exon-1009	1	0.240385
Tpm1_Exon-1009_Tpm1_Exon-1012_Tpm1_Exon-1013_Tpm1_Exon-1018	1	0.240385
Tpm1_Exon-1004_Tpm1_Exon-1005_Tpm1_Exon-1006_Tpm1_Exon-1007_Tpm1_Exon-1008_Tpm1_Exon-1009	1	0.240385
Tpm1_Exon-1005_Tpm1_Exon-1006_Tpm1_Exon-1007_Tpm1_Exon-1009_Tpm1_Exon-1011_Tpm1_Exon-1012_Tpm1_Exon-1013_Tpm1_Exon-1018_Tpm1_Exon-1020_Tpm1_Exon-1021_Tpm1_Exon-1022	1	0.240385
Tpm1_Exon-1005_Tpm1_Exon-1006_Tpm1_Exon-1007_Tpm1_Exon-1008_Tpm1_Exon-1009	1	0.240385
Tpm1_Exon-1008_Tpm1_Exon-1009_Tpm1_Exon-1011_Tpm1_Exon-1012_Tpm1_Exon-1013_Tpm1_Exon-1018_Tpm1_Exon-1020_Tpm1_Exon-1021_Tpm1_Exon-1022	1	0.240385
Tpm1_Exon-1001_Tpm1_Exon-1007	1	0.240385
Tpm1_Exon-1001_Tpm1_Exon-1002_Tpm1_Exon-1003	1	0.240385
Tpm1_Exon-1009	1	0.240385
Tpm1_Exon-1004_Tpm1_Exon-1005_Tpm1_Exon-1006_Tpm1_Exon-1007_Tpm1_Exon-1008_Tpm1_Exon-1009_Tpm1_Exon-1011_Tpm1_Exon-1012_Tpm1_Exon-1013	1	0.240385
Tpm1_Exon-1004_Tpm1_Exon-1005_Tpm1_Exon-1006_Tpm1_Exon-1007	1	0.240385
Tpm1_Exon-1004	1	0.240385
Tpm1_Exon-1004_Tpm1_Exon-1007_Tpm1_Exon-1008_Tpm1_Exon-1010_Tpm1_Exon-1011_Tpm1_Exon-1012_Tpm1_Exon-1013_Tpm1_Exon-1014_Tpm1_Exon-1015_Tpm1_Exon-1016_Tpm1_Exon-1017	1	0.240385
Tpm1_Exon-1001_Tpm1_Exon-1007_Tpm1_Exon-1008_Tpm1_Exon-1010_Tpm1_Exon-1011_Tpm1_Exon-1012_Tpm1_Exon-1013	1	0.240385
Tpm1_Exon-1004_Tpm1_Exon-1005_Tpm1_Exon-1006_Tpm1_Exon-1008_Tpm1_Exon-1009_Tpm1_Exon-1011_Tpm1_Exon-1012_Tpm1_Exon-1013_Tpm1_Exon-1018_Tpm1_Exon-1020_Tpm1_Exon-1021_Tpm1_Exon-1022	1	0.240385
Tpm1_Exon-1009_Tpm1_Exon-1011_Tpm1_Exon-1012_Tpm1_Exon-1013_Tpm1_Exon-1018_Tpm1_Exon-1020	1	0.240385
Tpm1_Exon-1012_Tpm1_Exon-1013_Tpm1_Exon-1018	1	0.240385
Cxcl12_Exon-1001_Cxcl12_Exon-1002_Cxcl12_Exon-1003_Cxcl12_Exon-1004_Cxcl12_Exon-1005_Tpm1_Exon-1005_Tpm1_Exon-1006_Tpm1_Exon-1007	1	0.240385
LOC100134871_Exon-1001_LOC100134871_Exon-1002_Hbb_Exon-1001_Tpm1_Exon-1005_Tpm1_Exon-1006_Tpm1_Exon-1007_Tpm1_Exon-1008_Tpm1_Exon-1009_Tpm1_Exon-1011_Tpm1_Exon-1012_Tpm1_Exon-1013_Tpm1_Exon-1018	1	0.240385
Tpm1_Exon-1004_Tpm1_Exon-1005_Tpm1_Exon-1006_Tpm1_Exon-1007_Tpm1_Exon-1008	1	0.240385
Tpm1_Exon-1001_Tpm1_Exon-1007_Tpm1_Exon-1008_Tpm1_Exon-1009_Tpm1_Exon-1011_Tpm1_Exon-1012_Tpm1_Exon-1013_Tpm1_Exon-1014	1	0.240385
Tpm1_Exon-1018	1	0.240385
Tpm1_Exon-1004_Tpm1_Exon-1005_Tpm1_Exon-1006_Tpm1_Exon-1007_Tpm1_Exon-1008_Tpm1_Exon-1009_Tpm1_Exon-1013_Tpm1_Exon-1018_Tpm1_Exon-1020_Tpm1_Exon-1021_Tpm1_Exon-1022	1	0.240385
	416	100

## Sheet: BC03_Em
Total Reads = 215498
Tpm1	Count	percentage (100%)
Tpm1_Exon-1005_Tpm1_Exon-1006_Tpm1_Exon-1007_Tpm1_Exon-1008_Tpm1_Exon-1009_Tpm1_Exon-1011_Tpm1_Exon-1012_Tpm1_Exon-1013_Tpm1_Exon-1018_Tpm1_Exon-1020_Tpm1_Exon-1021_Tpm1_Exon-1022	868	41.0014
Tpm1_Exon-1004_Tpm1_Exon-1005_Tpm1_Exon-1006_Tpm1_Exon-1007_Tpm1_Exon-1008_Tpm1_Exon-1009_Tpm1_Exon-1011_Tpm1_Exon-1012_Tpm1_Exon-1013_Tpm1_Exon-1018_Tpm1_Exon-1020_Tpm1_Exon-1021_Tpm1_Exon-1022	502	23.7128
Tpm1_Exon-1013_Tpm1_Exon-1018_Tpm1_Exon-1020_Tpm1_Exon-1021_Tpm1_Exon-1022	274	12.9428
Tpm1_Exon-1020_Tpm1_Exon-1021_Tpm1_Exon-1022	106	5.00709
Tpm1_Exon-1005_Tpm1_Exon-1006_Tpm1_Exon-1007_Tpm1_Exon-1008_Tpm1_Exon-1009_Tpm1_Exon-1011_Tpm1_Exon-1012_Tpm1_Exon-1013_Tpm1_Exon-1018	37	1.74776
Tpm1_Exon-1018_Tpm1_Exon-1020_Tpm1_Exon-1021_Tpm1_Exon-1022	27	1.27539
Tpm1_Exon-1009_Tpm1_Exon-1011_Tpm1_Exon-1012_Tpm1_Exon-1013_Tpm1_Exon-1018_Tpm1_Exon-1020_Tpm1_Exon-1021_Tpm1_Exon-1022	19	0.897496
Tpm1_Exon-1004_Tpm1_Exon-1005_Tpm1_Exon-1006_Tpm1_Exon-1007_Tpm1_Exon-1008_Tpm1_Exon-1009_Tpm1_Exon-1011_Tpm1_Exon-1012_Tpm1_Exon-1013_Tpm1_Exon-1018	16	0.755786
Tpm1_Exon-1012_Tpm1_Exon-1013_Tpm1_Exon-1018_Tpm1_Exon-1020_Tpm1_Exon-1021_Tpm1_Exon-1022	15	0.70855
Tpm1_Exon-1005_Tpm1_Exon-1006_Tpm1_Exon-1007_Tpm1_Exon-1008_Tpm1_Exon-1009_Tpm1_Exon-1011_Tpm1_Exon-1012_Tpm1_Exon-1013_Tpm1_Exon-1018_Tpm1_Exon-1020	14	0.661313
Tpm1_Exon-1013_Tpm1_Exon-1018	12	0.56684
Tpm1_Exon-1005_Tpm1_Exon-1006_Tpm1_Exon-1007_Tpm1_Exon-1008_Tpm1_Exon-1009_Tpm1_Exon-1011_Tpm1_Exon-1012_Tpm1_Exon-1013_Tpm1_Exon-1019_Tpm1_Exon-1020_Tpm1_Exon-1021_Tpm1_Exon-1022	11	0.519603
Tpm1_Exon-1004_Tpm1_Exon-1005_Tpm1_Exon-1006_Tpm1_Exon-1007_Tpm1_Exon-1008_Tpm1_Exon-1009_Tpm1_Exon-1011_Tpm1_Exon-1012_Tpm1_Exon-1013_Tpm1_Exon-1019_Tpm1_Exon-1020_Tpm1_Exon-1021_Tpm1_Exon-1022	9	0.42513
Tpm1_Exon-1011_Tpm1_Exon-1012_Tpm1_Exon-1013_Tpm1_Exon-1018_Tpm1_Exon-1020_Tpm1_Exon-1021_Tpm1_Exon-1022	9	0.42513
Tpm1_Exon-1005_Tpm1_Exon-1006_Tpm1_Exon-1007	8	0.377893
Tpm1_Exon-1007_Tpm1_Exon-1008_Tpm1_Exon-1009_Tpm1_Exon-1011_Tpm1_Exon-1012_Tpm1_Exon-1013_Tpm1_Exon-1018_Tpm1_Exon-1020_Tpm1_Exon-1021_Tpm1_Exon-1022	8	0.377893
Tpm1_Exon-1004_Tpm1_Exon-1005_Tpm1_Exon-1006_Tpm1_Exon-1007_Tpm1_Exon-1008_Tpm1_Exon-1009_Tpm1_Exon-1011_Tpm1_Exon-1012_Tpm1_Exon-1013_Tpm1_Exon-1018_Tpm1_Exon-1020	7	0.330657
Tpm1_Exon-1008_Tpm1_Exon-1009_Tpm1_Exon-1011_Tpm1_Exon-1012_Tpm1_Exon-1013_Tpm1_Exon-1018_Tpm1_Exon-1020_Tpm1_Exon-1021_Tpm1_Exon-1022	7	0.330657
Tpm1_Exon-1005_Tpm1_Exon-1006_Tpm1_Exon-1007_Tpm1_Exon-1008_Tpm1_Exon-1009_Tpm1_Exon-1011	7	0.330657
Tpm1_Exon-1013_Tpm1_Exon-1019_Tpm1_Exon-1020_Tpm1_Exon-1021_Tpm1_Exon-1022	6	0.28342
Tpm1_Exon-1005_Tpm1_Exon-1006_Tpm1_Exon-1007_Tpm1_Exon-1008	6	0.28342
Tpm1_Exon-1004_Tpm1_Exon-1005_Tpm1_Exon-1006_Tpm1_Exon-1007_Tpm1_Exon-1008	6	0.28342
Tpm1_Exon-1005_Tpm1_Exon-1006_Tpm1_Exon-1007_Tpm1_Exon-1008_Tpm1_Exon-1009_Tpm1_Exon-1011_Tpm1_Exon-1012_Tpm1_Exon-1013_Tpm1_Exon-1020_Tpm1_Exon-1021_Tpm1_Exon-1022	5	0.236183
Tpm1_Exon-1004_Tpm1_Exon-1018_Tpm1_Exon-1020_Tpm1_Exon-1021_Tpm1_Exon-1022	4	0.188947
Tpm1_Exon-1005_Tpm1_Exon-1006_Tpm1_Exon-1007_Tpm1_Exon-1008_Tpm1_Exon-1009	4	0.188947
Tpm1_Exon-1005_Tpm1_Exon-1006_Tpm1_Exon-1007_Tpm1_Exon-1008_Tpm1_Exon-1009_Tpm1_Exon-1012_Tpm1_Exon-1013_Tpm1_Exon-1018_Tpm1_Exon-1020_Tpm1_Exon-1021_Tpm1_Exon-1022	4	0.188947
Tpm1_Exon-1004_Tpm1_Exon-1005_Tpm1_Exon-1006_Tpm1_Exon-1007_Tpm1_Exon-1008_Tpm1_Exon-1009_Tpm1_Exon-1011_Tpm1_Exon-1012	4	0.188947
Tpm1_Exon-1004_Tpm1_Exon-1005_Tpm1_Exon-1006_Tpm1_Exon-1007_Tpm1_Exon-1008_Tpm1_Exon-1009_Tpm1_Exon-1011	4	0.188947
Tpm1_Exon-1001_Tpm1_Exon-1007_Tpm1_Exon-1008_Tpm1_Exon-1009_Tpm1_Exon-1011_Tpm1_Exon-1012_Tpm1_Exon-1013_Tpm1_Exon-1018_Tpm1_Exon-1020_Tpm1_Exon-1021_Tpm1_Exon-1022	4	0.188947
Tpm1_Exon-1005_Tpm1_Exon-1006_Tpm1_Exon-1007_Tpm1_Exon-1008_Tpm1_Exon-1009_Tpm1_Exon-1011_Tpm1_Exon-1012	3	0.14171
Tpm1_Exon-1004_Tpm1_Exon-1005_Tpm1_Exon-1006_Tpm1_Exon-1007_Tpm1_Exon-1008_Tpm1_Exon-1009	3	0.14171
Tpm1_Exon-1001_Tpm1_Exon-1007_Tpm1_Exon-1008_Tpm1_Exon-1009_Tpm1_Exon-1011_Tpm1_Exon-1012_Tpm1_Exon-1013_Tpm1_Exon-1019_Tpm1_Exon-1020_Tpm1_Exon-1021_Tpm1_Exon-1022	3	0.14171
Tpm1_Exon-1004_Tpm1_Exon-1005_Tpm1_Exon-1006_Tpm1_Exon-1007_Tpm1_Exon-1008_Tpm1_Exon-1009_Tpm1_Exon-1013_Tpm1_Exon-1018_Tpm1_Exon-1020_Tpm1_Exon-1021_Tpm1_Exon-1022	3	0.14171
Tpm1_Exon-1020	3	0.14171
Tpm1_Exon-1013_Tpm1_Exon-1018_Tpm1_Exon-1020	3	0.14171
Tpm1_Exon-1004_Tpm1_Exon-1005_Tpm1_Exon-1006_Tpm1_Exon-1007_Tpm1_Exon-1008_Tpm1_Exon-1009_Tpm1_Exon-1011_Tpm1_Exon-1012_Tpm1_Exon-1013	3	0.14171
Tpm1_Exon-1013_Tpm1_Exon-1018_Tpm1_Exon-1019_Tpm1_Exon-1020_Tpm1_Exon-1021_Tpm1_Exon-1022	3	0.14171
Tpm1_Exon-1004_Tpm1_Exon-1005_Tpm1_Exon-1006_Tpm1_Exon-1007	3	0.14171
Tpm1_Exon-1005_Tpm1_Exon-1006_Tpm1_Exon-1007_Tpm1_Exon-1009_Tpm1_Exon-1011_Tpm1_Exon-1012_Tpm1_Exon-1013_Tpm1_Exon-1018_Tpm1_Exon-1020_Tpm1_Exon-1021_Tpm1_Exon-1022	3	0.14171
Tpm1_Exon-1009_Tpm1_Exon-1011_Tpm1_Exon-1012_Tpm1_Exon-1013_Tpm1_Exon-1018	3	0.14171
Tpm1_Exon-1005_Tpm1_Exon-1006_Tpm1_Exon-1007_Tpm1_Exon-1008_Tpm1_Exon-1009_Tpm1_Exon-1011_Tpm1_Exon-1012_Tpm1_Exon-1013	2	0.0944733
Tpm1_Exon-1007_Tpm1_Exon-1008_Tpm1_Exon-1009_Tpm1_Exon-1011_Tpm1_Exon-1012_Tpm1_Exon-1013_Tpm1_Exon-1019_Tpm1_Exon-1020_Tpm1_Exon-1021_Tpm1_Exon-1022	2	0.0944733
Tpm1_Exon-1005_Tpm1_Exon-1006_Tpm1_Exon-1012_Tpm1_Exon-1013_Tpm1_Exon-1018_Tpm1_Exon-1020_Tpm1_Exon-1021_Tpm1_Exon-1022	2	0.0944733
Tpm1_Exon-1001_Tpm1_Exon-1007_Tpm1_Exon-1008_Tpm1_Exon-1009_Tpm1_Exon-1011_Tpm1_Exon-1012_Tpm1_Exon-1013_Tpm1_Exon-1014_Tpm1_Exon-1015_Tpm1_Exon-1016_Tpm1_Exon-1017	2	0.0944733
Tpm1_Exon-1004_Tpm1_Exon-1005_Tpm1_Exon-1006_Tpm1_Exon-1008_Tpm1_Exon-1009_Tpm1_Exon-1011_Tpm1_Exon-1012_Tpm1_Exon-1013_Tpm1_Exon-1018_Tpm1_Exon-1020_Tpm1_Exon-1021_Tpm1_Exon-1022	2	0.0944733
Tpm1_Exon-1005_Tpm1_Exon-1006_Tpm1_Exon-1007_Tpm1_Exon-1008_Tpm1_Exon-1009_Tpm1_Exon-1013_Tpm1_Exon-1018_Tpm1_Exon-1020_Tpm1_Exon-1021_Tpm1_Exon-1022	2	0.0944733
Tpm1_Exon-1004_Tpm1_Exon-1005_Tpm1_Exon-1006_Tpm1_Exon-1007_Tpm1_Exon-1008_Tpm1_Exon-1013_Tpm1_Exon-1018_Tpm1_Exon-1020_Tpm1_Exon-1021_Tpm1_Exon-1022	2	0.0944733
Tpm1_Exon-1005_Tpm1_Exon-1006	2	0.0944733
Tpm1_Exon-1004_Tpm1_Exon-1005_Tpm1_Exon-1006_Tpm1_Exon-1007_Tpm1_Exon-1012_Tpm1_Exon-1013_Tpm1_Exon-1018_Tpm1_Exon-1020_Tpm1_Exon-1021_Tpm1_Exon-1022	2	0.0944733
Tpm1_Exon-1013	2	0.0944733
Tpm1_Exon-1005_Tpm1_Exon-1006_Tpm1_Exon-1007_Tpm1_Exon-1008_Tpm1_Exon-1009_Tpm1_Exon-1011_Tpm1_Exon-1012_Tpm1_Exon-1013_Tpm1_Exon-1018_Tpm1_Exon-1019_Tpm1_Exon-1020_Tpm1_Exon-1021_Tpm1_Exon-1022	2	0.0944733
Tpm1_Exon-1001	2	0.0944733
Tpm1_Exon-1004_Tpm1_Exon-1020_Tpm1_Exon-1021_Tpm1_Exon-1022	2	0.0944733
Tpm1_Exon-1008_Tpm1_Exon-1009_Tpm1_Exon-1011_Tpm1_Exon-1012_Tpm1_Exon-1013_Tpm1_Exon-1018	2	0.0944733
Tpm1_Exon-1001_Tpm1_Exon-1002_Tpm1_Exon-1003_Tpm1_Exon-1004_Tpm1_Exon-1005_Tpm1_Exon-1006_Tpm1_Exon-1007_Tpm1_Exon-1008_Tpm1_Exon-1009_Tpm1_Exon-1011_Tpm1_Exon-1012_Tpm1_Exon-1013_Tpm1_Exon-1018_Tpm1_Exon-1020_Tpm1_Exon-1021_Tpm1_Exon-1022	2	0.0944733
Tpm1_Exon-1004_Tpm1_Exon-1007_Tpm1_Exon-1008_Tpm1_Exon-1009_Tpm1_Exon-1011_Tpm1_Exon-1012_Tpm1_Exon-1013_Tpm1_Exon-1018_Tpm1_Exon-1020_Tpm1_Exon-1021_Tpm1_Exon-1022	2	0.0944733
Tpm1_Exon-1004_Tpm1_Exon-1005_Tpm1_Exon-1006_Tpm1_Exon-1007_Tpm1_Exon-1008_Tpm1_Exon-1009_Tpm1_Exon-1010_Tpm1_Exon-1011_Tpm1_Exon-1012_Tpm1_Exon-1013_Tpm1_Exon-1018_Tpm1_Exon-1020_Tpm1_Exon-1021_Tpm1_Exon-10221		0
Tpm1_Exon-1019_Tpm1_Exon-1020_Tpm1_Exon-1021_Tpm1_Exon-1022	1	0.0472367
Tpm1_Exon-1004_Tpm1_Exon-1012_Tpm1_Exon-1013_Tpm1_Exon-1018_Tpm1_Exon-1020_Tpm1_Exon-1021_Tpm1_Exon-1022	1	0.0472367
Tpm1_Exon-1005_Tpm1_Exon-1006_Tpm1_Exon-1007_Tpm1_Exon-1008_Tpm1_Exon-1009_Tpm1_Exon-1011_Tpm1_Exon-1018_Tpm1_Exon-1020_Tpm1_Exon-1021_Tpm1_Exon-1022	1	0.0472367
Tpm1_Exon-1009_Tpm1_Exon-1012_Tpm1_Exon-1013_Tpm1_Exon-1018_Tpm1_Exon-1020_Tpm1_Exon-1021_Tpm1_Exon-1022	1	0.0472367
Tpm1_Exon-1001_Tpm1_Exon-1005_Tpm1_Exon-1006	1	0.0472367
Tpm4_Exon-1002_Tpm4_Exon-1003_Tpm4_Exon-1004_Tpm4_Exon-1005_Tpm4_Exon-1006_Tpm4_Exon-1007_Tpm1_Exon-1005_Tpm1_Exon-1006_Tpm1_Exon-1007_Tpm1_Exon-1008_Tpm1_Exon-1012	1	0.0472367
Tpm1_Exon-1005_Tpm1_Exon-1006_Tpm1_Exon-1007_Tpm1_Exon-1018_Tpm1_Exon-1020_Tpm1_Exon-1021_Tpm1_Exon-1022	1	0.0472367
Tpm1_Exon-1005_Tpm1_Exon-1006_Tpm1_Exon-1008_Tpm1_Exon-1009_Tpm1_Exon-1011_Tpm1_Exon-1012	1	0.0472367
Tpm1_Exon-1011_Tpm1_Exon-1012_Tpm1_Exon-1013	1	0.0472367
Tpm1_Exon-1005_Tpm1_Exon-1006_Tpm1_Exon-1007_Tpm1_Exon-1008_Tpm1_Exon-1011_Tpm1_Exon-1012_Tpm1_Exon-1013_Tpm1_Exon-1018_Tpm1_Exon-1020_Tpm1_Exon-1021_Tpm1_Exon-1022	1	0.0472367
Tpm1_Exon-1001_Tpm1_Exon-1007_Tpm1_Exon-1008_Tpm1_Exon-1009_Tpm1_Exon-1013_Tpm1_Exon-1018_Tpm1_Exon-1020_Tpm1_Exon-1021_Tpm1_Exon-1022	1	0.0472367
Tpm1_Exon-1007_Tpm1_Exon-1008_Tpm1_Exon-1009_Tpm1_Exon-1011_Tpm1_Exon-1012_Tpm1_Exon-1013_Tpm1_Exon-1018_Tpm1_Exon-1020	1	0.0472367
Tpm1_Exon-1004_Tpm1_Exon-1005_Tpm1_Exon-1006_Tpm1_Exon-1007_Tpm1_Exon-1009_Tpm1_Exon-1011_Tpm1_Exon-1012_Tpm1_Exon-1013_Tpm1_Exon-1018_Tpm1_Exon-1020_Tpm1_Exon-1021_Tpm1_Exon-1022	1	0.0472367
Tpm1_Exon-1008_Tpm1_Exon-1009_Tpm1_Exon-1011_Tpm1_Exon-1012_Tpm1_Exon-1013_Tpm1_Exon-1020_Tpm1_Exon-1021_Tpm1_Exon-1022	1	0.0472367
Tpm1_Exon-1001_Tpm1_Exon-1007_Tpm1_Exon-1008_Tpm1_Exon-1009	1	0.0472367
Tpm1_Exon-1005_Tpm1_Exon-1006_Tpm1_Exon-1020_Tpm1_Exon-1021_Tpm1_Exon-1022	1	0.0472367
Tpm1_Exon-1004_Tpm1_Exon-1009_Tpm1_Exon-1011_Tpm1_Exon-1012_Tpm1_Exon-1013_Tpm1_Exon-1018_Tpm1_Exon-1020_Tpm1_Exon-1021_Tpm1_Exon-1022	1	0.0472367
Tpm1_Exon-1005_Tpm1_Exon-1006_Tpm1_Exon-1007_Tpm1_Exon-1008_Tpm1_Exon-1009_Tpm1_Exon-1011_Tpm1_Exon-1012_Tpm1_Exon-1013_Tpm1_Exon-1019	1	0.0472367
Tpm1_Exon-1004_Tpm1_Exon-1005_Tpm1_Exon-1006_Tpm1_Exon-1007_Tpm1_Exon-1008_Tpm1_Exon-1011_Tpm1_Exon-1012_Tpm1_Exon-1013_Tpm1_Exon-1018_Tpm1_Exon-1020	1	0.0472367
Tpm1_Exon-1004_Tpm1_Exon-1005_Tpm1_Exon-1006_Tpm1_Exon-1007_Tpm1_Exon-1018_Tpm1_Exon-1020_Tpm1_Exon-1021_Tpm1_Exon-1022	1	0.0472367
Tpm1_Exon-1008_Tpm1_Exon-1009	1	0.0472367
Tpm1_Exon-1018_Tpm1_Exon-1020	1	0.0472367
Tpm1_Exon-1005_Tpm1_Exon-1006_Tpm1_Exon-1009_Tpm1_Exon-1011_Tpm1_Exon-1012_Tpm1_Exon-1013_Tpm1_Exon-1018_Tpm1_Exon-1020_Tpm1_Exon-1021_Tpm1_Exon-1022	1	0.0472367
Tpm1_Exon-1004_Tpm1_Exon-1005_Tpm1_Exon-1006_Tpm1_Exon-1007_Tpm1_Exon-1008_Tpm1_Exon-1009_Tpm1_Exon-1011_Tpm1_Exon-1012_Tpm1_Exon-1013_Tpm1_Exon-1018_Tpm1_Exon-1019_Tpm1_Exon-1020_Tpm1_Exon-1021_Tpm1_Exon-10221		0
Tpm1_Exon-1004_Tpm1_Exon-1005_Tpm1_Exon-1006_Tpm1_Exon-1007_Tpm1_Exon-1008_Tpm1_Exon-1009_Tpm1_Exon-1012_Tpm1_Exon-1013_Tpm1_Exon-1018_Tpm1_Exon-1020_Tpm1_Exon-1021_Tpm1_Exon-1022	1	0.0472367
Tpm1_Exon-1004_Tpm1_Exon-1007_Tpm1_Exon-1008_Tpm1_Exon-1009_Tpm1_Exon-1011_Tpm1_Exon-1012_Tpm1_Exon-1013_Tpm1_Exon-1019_Tpm1_Exon-1020_Tpm1_Exon-1021_Tpm1_Exon-1022	1	0.0472367
Tpm1_Exon-1005_Tpm1_Exon-1006_Tpm1_Exon-1007_Tpm1_Exon-1008_Tpm1_Exon-1020_Tpm1_Exon-1021_Tpm1_Exon-1022	1	0.0472367
Tpm1_Exon-1007_Tpm1_Exon-1008_Tpm1_Exon-1009_Tpm1_Exon-1011_Tpm1_Exon-1012_Tpm1_Exon-1013	1	0.0472367
Tpm1_Exon-1008_Tpm1_Exon-1009_Tpm1_Exon-1011_Tpm1_Exon-1012_Tpm1_Exon-1013	1	0.0472367
Tpm1_Exon-1001_Tpm1_Exon-1007_Tpm1_Exon-1008_Tpm1_Exon-1009_Tpm1_Exon-1011_Tpm1_Exon-1012_Tpm1_Exon-1013	1	0.0472367
Tpm1_Exon-1004_Tpm1_Exon-1005_Tpm1_Exon-1006_Tpm1_Exon-1007_Tpm1_Exon-1008_Tpm1_Exon-1018_Tpm1_Exon-1020_Tpm1_Exon-1021_Tpm1_Exon-1022	1	0.0472367
Tpm1_Exon-1007_Tpm1_Exon-1008_Tpm1_Exon-1010_Tpm1_Exon-1011_Tpm1_Exon-1012_Tpm1_Exon-1013_Tpm1_Exon-1019_Tpm1_Exon-1020_Tpm1_Exon-1021_Tpm1_Exon-1022	1	0.0472367
Tpm1_Exon-1005_Tpm1_Exon-1006_Tpm1_Exon-1007_Tpm1_Exon-1008_Tpm1_Exon-1009_Tpm1_Exon-1011_Tpm1_Exon-1012_Tpm1_Exon-1020_Tpm1_Exon-1021_Tpm1_Exon-1022	1	0.0472367
Tpm1_Exon-1008_Tpm1_Exon-1009_Tpm1_Exon-1011_Tpm1_Exon-1012	1	0.0472367
Tpm1_Exon-1004_Tpm1_Exon-1005_Tpm1_Exon-1006_Tpm1_Exon-1007_Tpm1_Exon-1011_Tpm1_Exon-1012_Tpm1_Exon-1013_Tpm1_Exon-1018_Tpm1_Exon-1020_Tpm1_Exon-1021_Tpm1_Exon-1022	1	0.0472367
Tpm1_Exon-1004_Tpm1_Exon-1005_Tpm1_Exon-1006	1	0.0472367
Tpm1_Exon-1004_Tpm1_Exon-1007_Tpm1_Exon-1008_Tpm1_Exon-1009_Tpm1_Exon-1011_Tpm1_Exon-1012_Tpm1_Exon-1018_Tpm1_Exon-1020_Tpm1_Exon-1021_Tpm1_Exon-1022	1	0.0472367
Tpm1_Exon-1009_Tpm1_Exon-1018_Tpm1_Exon-1020_Tpm1_Exon-1021_Tpm1_Exon-1022	1	0.0472367
Tpm1_Exon-1005_Tpm1_Exon-1006_Tpm1_Exon-1007_Tpm1_Exon-1008_Tpm1_Exon-1009_Tpm1_Exon-1011_Tpm1_Exon-1012_Tpm1_Exon-1018_Tpm1_Exon-1020_Tpm1_Exon-1021_Tpm1_Exon-1022	1	0.0472367
Tpm1_Exon-1004_Tpm1_Exon-1013_Tpm1_Exon-1018_Tpm1_Exon-1020_Tpm1_Exon-1021_Tpm1_Exon-1022	1	0.0472367
Tpm1_Exon-1013_Tpm1_Exon-1020_Tpm1_Exon-1021_Tpm1_Exon-1022	1	0.0472367
Tpm1_Exon-1011_Tpm1_Exon-1012_Tpm1_Exon-1013_Tpm1_Exon-1018	1	0.0472367
Tpm1_Exon-1004_Tpm1_Exon-1005_Tpm1_Exon-1006_Tpm1_Exon-1007_Tpm1_Exon-1008_Tpm1_Exon-1009_Tpm1_Exon-1013_Tpm1_Exon-1018	1	0.0472367
Tpm1_Exon-1005_Tpm1_Exon-1006_Tpm1_Exon-1007_Tpm1_Exon-1008_Tpm1_Exon-1009_Tpm1_Exon-1010_Tpm1_Exon-1011_Tpm1_Exon-1012_Tpm1_Exon-1013_Tpm1_Exon-1014_Tpm1_Exon-1015_Tpm1_Exon-1016_Tpm1_Exon-1017_Tpm1_Exon-1018_Tpm1_Exon-1020_Tpm1_Exon-1021_Tpm1_Exon-1022	1	0.0472367
Tpm1_Exon-1001_Tpm1_Exon-1007_Tpm1_Exon-1008_Tpm1_Exon-1009_Tpm1_Exon-1011_Tpm1_Exon-1012_Tpm1_Exon-1013_Tpm1_Exon-1014	1	0.0472367
Tpm1_Exon-1005_Tpm1_Exon-1006_Tpm1_Exon-1007_Tpm1_Exon-1008_Tpm1_Exon-1009_Tpm1_Exon-1018_Tpm1_Exon-1020_Tpm1_Exon-1021_Tpm1_Exon-1022	1	0.0472367
Tpm1_Exon-1013_Tpm1_Exon-1018_Tpm1_Exon-1019_Tpm1_Exon-1020	1	0.0472367
Tpm1_Exon-1005_Tpm1_Exon-1006_Tpm1_Exon-1007_Tpm1_Exon-1012_Tpm1_Exon-1013_Tpm1_Exon-1018_Tpm1_Exon-1020_Tpm1_Exon-1021_Tpm1_Exon-1022	1	0.0472367
Tpm1_Exon-1005_Tpm1_Exon-1006_Tpm1_Exon-1007_Tpm1_Exon-1008_Tpm1_Exon-1009_Tpm1_Exon-1011_Tpm1_Exon-1012_Tpm1_Exon-1013_Tpm1_Exon-1018_Tpm1_Exon-1020_Tpm1_Exon-1021_Tpm1_Exon-1022_Wwc3_Exon-1006_Wwc3_Exon-1007_Wwc3_Exon-1008_Wwc3_Exon-1009	1	0.0472367
Tpm1_Exon-1005_Tpm1_Exon-1006_Tpm1_Exon-1007_Tpm1_Exon-1008_Tpm1_Exon-1009_Tpm1_Exon-1011_Tpm1_Exon-1012_Tpm1_Exon-1013_Tpm1_Exon-1018_Tpm1_Exon-1020_Tpm1_Exon-1021_Tpm1_Exon-1022_Eef1a1_Exon-1001_Eef1a1_Exon-1002_Eef1a1_Exon-1003_Eef1a1_Exon-1004_Eef1a1_Exon-1005_Eef1a1_Exon-1006_Eef1a1_Exon-1007	1	0.0472367
	2117	100

## Sheet: BC04_6m
Total Reads = 274836
Tpm1	Count	percentage (100%)
Tpm1_Exon-1005_Tpm1_Exon-1006_Tpm1_Exon-1007_Tpm1_Exon-1008_Tpm1_Exon-1009_Tpm1_Exon-1011_Tpm1_Exon-1012_Tpm1_Exon-1013_Tpm1_Exon-1018_Tpm1_Exon-1020_Tpm1_Exon-1021_Tpm1_Exon-1022	1838	36.8632
Tpm1_Exon-1004_Tpm1_Exon-1005_Tpm1_Exon-1006_Tpm1_Exon-1007_Tpm1_Exon-1008_Tpm1_Exon-1009_Tpm1_Exon-1011_Tpm1_Exon-1012_Tpm1_Exon-1013_Tpm1_Exon-1018_Tpm1_Exon-1020_Tpm1_Exon-1021_Tpm1_Exon-1022	1467	29.4224
Tpm1_Exon-1013_Tpm1_Exon-1018_Tpm1_Exon-1020_Tpm1_Exon-1021_Tpm1_Exon-1022	648	12.9964
Tpm1_Exon-1020_Tpm1_Exon-1021_Tpm1_Exon-1022	201	4.03129
Tpm1_Exon-1005_Tpm1_Exon-1006_Tpm1_Exon-1007_Tpm1_Exon-1008_Tpm1_Exon-1009_Tpm1_Exon-1011_Tpm1_Exon-1012_Tpm1_Exon-1013_Tpm1_Exon-1018	71	1.42399
Tpm1_Exon-1004_Tpm1_Exon-1005_Tpm1_Exon-1006_Tpm1_Exon-1007_Tpm1_Exon-1008_Tpm1_Exon-1009_Tpm1_Exon-1011_Tpm1_Exon-1012_Tpm1_Exon-1013_Tpm1_Exon-1018	68	1.36382
Tpm1_Exon-1018_Tpm1_Exon-1020_Tpm1_Exon-1021_Tpm1_Exon-1022	65	1.30365
Tpm1_Exon-1012_Tpm1_Exon-1013_Tpm1_Exon-1018_Tpm1_Exon-1020_Tpm1_Exon-1021_Tpm1_Exon-1022	34	0.681909
Tpm1_Exon-1005_Tpm1_Exon-1006_Tpm1_Exon-1007	33	0.661853
Tpm1_Exon-1009_Tpm1_Exon-1011_Tpm1_Exon-1012_Tpm1_Exon-1013_Tpm1_Exon-1018_Tpm1_Exon-1020_Tpm1_Exon-1021_Tpm1_Exon-1022	28	0.561572
Tpm1_Exon-1005_Tpm1_Exon-1006_Tpm1_Exon-1007_Tpm1_Exon-1008_Tpm1_Exon-1009_Tpm1_Exon-1011	27	0.541516
Tpm1_Exon-1005_Tpm1_Exon-1006_Tpm1_Exon-1007_Tpm1_Exon-1008_Tpm1_Exon-1009_Tpm1_Exon-1011_Tpm1_Exon-1012_Tpm1_Exon-1013_Tpm1_Exon-1018_Tpm1_Exon-1020	25	0.501404
Tpm1_Exon-1005_Tpm1_Exon-1006_Tpm1_Exon-1007_Tpm1_Exon-1008_Tpm1_Exon-1009_Tpm1_Exon-1011_Tpm1_Exon-1012	23	0.461292
Tpm1_Exon-1005_Tpm1_Exon-1006	23	0.461292
Tpm1_Exon-1011_Tpm1_Exon-1012_Tpm1_Exon-1013_Tpm1_Exon-1018_Tpm1_Exon-1020_Tpm1_Exon-1021_Tpm1_Exon-1022	23	0.461292
Tpm1_Exon-1004_Tpm1_Exon-1005_Tpm1_Exon-1006_Tpm1_Exon-1007_Tpm1_Exon-1008_Tpm1_Exon-1009_Tpm1_Exon-1011_Tpm1_Exon-1012_Tpm1_Exon-1013_Tpm1_Exon-1018_Tpm1_Exon-1020	22	0.441235
Tpm1_Exon-1004_Tpm1_Exon-1005_Tpm1_Exon-1006_Tpm1_Exon-1007	22	0.441235
Tpm1_Exon-1008_Tpm1_Exon-1009_Tpm1_Exon-1011_Tpm1_Exon-1012_Tpm1_Exon-1013_Tpm1_Exon-1018_Tpm1_Exon-1020_Tpm1_Exon-1021_Tpm1_Exon-1022	21	0.421179
Tpm1_Exon-1004_Tpm1_Exon-1005_Tpm1_Exon-1006_Tpm1_Exon-1007_Tpm1_Exon-1008_Tpm1_Exon-1009_Tpm1_Exon-1011_Tpm1_Exon-1012_Tpm1_Exon-1013	21	0.421179
Tpm1_Exon-1005_Tpm1_Exon-1006_Tpm1_Exon-1007_Tpm1_Exon-1008_Tpm1_Exon-1009_Tpm1_Exon-1011_Tpm1_Exon-1012_Tpm1_Exon-1013	19	0.381067
Tpm1_Exon-1005_Tpm1_Exon-1006_Tpm1_Exon-1007_Tpm1_Exon-1008_Tpm1_Exon-1009	17	0.340955
Tpm1_Exon-1005_Tpm1_Exon-1006_Tpm1_Exon-1007_Tpm1_Exon-1008	16	0.320899
Tpm1_Exon-1013_Tpm1_Exon-1018	16	0.320899
Tpm1_Exon-1007_Tpm1_Exon-1008_Tpm1_Exon-1009_Tpm1_Exon-1011_Tpm1_Exon-1012_Tpm1_Exon-1013_Tpm1_Exon-1018_Tpm1_Exon-1020_Tpm1_Exon-1021_Tpm1_Exon-1022	15	0.300842
Tpm1_Exon-1004_Tpm1_Exon-1005_Tpm1_Exon-1006_Tpm1_Exon-1007_Tpm1_Exon-1008_Tpm1_Exon-1009_Tpm1_Exon-1011_Tpm1_Exon-1012	14	0.280786
Tpm1_Exon-1004_Tpm1_Exon-1005_Tpm1_Exon-1006_Tpm1_Exon-1007_Tpm1_Exon-1008_Tpm1_Exon-1009	13	0.26073
Tpm1_Exon-1004_Tpm1_Exon-1005_Tpm1_Exon-1006	12	0.240674
Tpm1_Exon-1005_Tpm1_Exon-1006_Tpm1_Exon-1007_Tpm1_Exon-1008_Tpm1_Exon-1009_Tpm1_Exon-1013_Tpm1_Exon-1018_Tpm1_Exon-1020_Tpm1_Exon-1021_Tpm1_Exon-1022	9	0.180505
Tpm1_Exon-1013_Tpm1_Exon-1018_Tpm1_Exon-1020	9	0.180505
Tpm1_Exon-1004_Tpm1_Exon-1018_Tpm1_Exon-1020_Tpm1_Exon-1021_Tpm1_Exon-1022	8	0.160449
Tpm1_Exon-1005_Tpm1_Exon-1006_Tpm1_Exon-1007_Tpm1_Exon-1008_Tpm1_Exon-1009_Tpm1_Exon-1012_Tpm1_Exon-1013_Tpm1_Exon-1018_Tpm1_Exon-1020_Tpm1_Exon-1021_Tpm1_Exon-1022	8	0.160449
Tpm1_Exon-1005_Tpm1_Exon-1006_Tpm1_Exon-1007_Tpm1_Exon-1009_Tpm1_Exon-1011_Tpm1_Exon-1012_Tpm1_Exon-1013_Tpm1_Exon-1018_Tpm1_Exon-1020_Tpm1_Exon-1021_Tpm1_Exon-1022	8	0.160449
Tpm1_Exon-1004_Tpm1_Exon-1005_Tpm1_Exon-1006_Tpm1_Exon-1007_Tpm1_Exon-1008_Tpm1_Exon-1009_Tpm1_Exon-1011	8	0.160449
Tpm1_Exon-1004_Tpm1_Exon-1005_Tpm1_Exon-1006_Tpm1_Exon-1007_Tpm1_Exon-1008	8	0.160449
Tpm1_Exon-1005_Tpm1_Exon-1006_Tpm1_Exon-1008_Tpm1_Exon-1009_Tpm1_Exon-1011_Tpm1_Exon-1012_Tpm1_Exon-1013_Tpm1_Exon-1018_Tpm1_Exon-1020_Tpm1_Exon-1021_Tpm1_Exon-1022	7	0.140393
Tpm1_Exon-1004_Tpm1_Exon-1020_Tpm1_Exon-1021_Tpm1_Exon-1022	7	0.140393
Tpm1_Exon-1013	6	0.120337
Tpm1_Exon-1004	6	0.120337
Tpm1_Exon-1004_Tpm1_Exon-1005_Tpm1_Exon-1006_Tpm1_Exon-1007_Tpm1_Exon-1009_Tpm1_Exon-1011_Tpm1_Exon-1012_Tpm1_Exon-1013_Tpm1_Exon-1018_Tpm1_Exon-1020_Tpm1_Exon-1021_Tpm1_Exon-1022	5	0.100281
Tpm1_Exon-1004_Tpm1_Exon-1011_Tpm1_Exon-1012_Tpm1_Exon-1013_Tpm1_Exon-1018_Tpm1_Exon-1020_Tpm1_Exon-1021_Tpm1_Exon-1022	5	0.100281
Tpm1_Exon-1009_Tpm1_Exon-1011_Tpm1_Exon-1012_Tpm1_Exon-1013_Tpm1_Exon-1018	5	0.100281
Tpm1_Exon-1011_Tpm1_Exon-1012_Tpm1_Exon-1013_Tpm1_Exon-1018	5	0.100281
Tpm1_Exon-1005_Tpm1_Exon-1006_Tpm1_Exon-1007_Tpm1_Exon-1008_Tpm1_Exon-1011_Tpm1_Exon-1012_Tpm1_Exon-1013_Tpm1_Exon-1018_Tpm1_Exon-1020_Tpm1_Exon-1021_Tpm1_Exon-1022	3	0.0601685
Tpm1_Exon-1005_Tpm1_Exon-1006_Tpm1_Exon-1007_Tpm1_Exon-1013_Tpm1_Exon-1018_Tpm1_Exon-1020_Tpm1_Exon-1021_Tpm1_Exon-1022	3	0.0601685
Tpm1_Exon-1004_Tpm1_Exon-1005_Tpm1_Exon-1006_Tpm1_Exon-1007_Tpm1_Exon-1008_Tpm1_Exon-1009_Tpm1_Exon-1013_Tpm1_Exon-1018_Tpm1_Exon-1020_Tpm1_Exon-1021_Tpm1_Exon-1022	3	0.0601685
Tpm1_Exon-1004_Tpm1_Exon-1013_Tpm1_Exon-1018_Tpm1_Exon-1020_Tpm1_Exon-1021_Tpm1_Exon-1022	3	0.0601685
Tpm1_Exon-1001_Tpm1_Exon-1007_Tpm1_Exon-1008_Tpm1_Exon-1009_Tpm1_Exon-1011_Tpm1_Exon-1012_Tpm1_Exon-1013_Tpm1_Exon-1019_Tpm1_Exon-1020_Tpm1_Exon-1021_Tpm1_Exon-1022	2	0.0401123
Tpm1_Exon-1004_Tpm1_Exon-1005_Tpm1_Exon-1006_Tpm1_Exon-1011_Tpm1_Exon-1012_Tpm1_Exon-1013_Tpm1_Exon-1018_Tpm1_Exon-1020_Tpm1_Exon-1021_Tpm1_Exon-1022	2	0.0401123
Tpm1_Exon-1001_Tpm1_Exon-1007_Tpm1_Exon-1008_Tpm1_Exon-1009_Tpm1_Exon-1011_Tpm1_Exon-1012_Tpm1_Exon-1013_Tpm1_Exon-1014_Tpm1_Exon-1015_Tpm1_Exon-1016_Tpm1_Exon-1017	2	0.0401123
Tpm1_Exon-1001_Tpm1_Exon-1007_Tpm1_Exon-1008_Tpm1_Exon-1009_Tpm1_Exon-1011_Tpm1_Exon-1012_Tpm1_Exon-1013_Tpm1_Exon-1014_Tpm1_Exon-1015	2	0.0401123
Tpm1_Exon-1004_Tpm1_Exon-1009_Tpm1_Exon-1011_Tpm1_Exon-1012_Tpm1_Exon-1013_Tpm1_Exon-1018_Tpm1_Exon-1020_Tpm1_Exon-1021_Tpm1_Exon-1022	2	0.0401123
Tpm1_Exon-1020	2	0.0401123
Tpm1_Exon-1004_Tpm1_Exon-1005_Tpm1_Exon-1006_Tpm1_Exon-1008_Tpm1_Exon-1009_Tpm1_Exon-1011_Tpm1_Exon-1012_Tpm1_Exon-1013_Tpm1_Exon-1018_Tpm1_Exon-1020_Tpm1_Exon-1021_Tpm1_Exon-1022	2	0.0401123
Tpm1_Exon-1005_Tpm1_Exon-1006_Tpm1_Exon-1007_Tpm1_Exon-1008_Tpm1_Exon-1009_Tpm1_Exon-1011_Tpm1_Exon-1012_Tpm1_Exon-1013_Tpm1_Exon-1020_Tpm1_Exon-1021_Tpm1_Exon-1022	2	0.0401123
Tpm1_Exon-1013_Tpm1_Exon-1019_Tpm1_Exon-1020_Tpm1_Exon-1021_Tpm1_Exon-1022	2	0.0401123
Tpm1_Exon-1004_Tpm1_Exon-1008_Tpm1_Exon-1009_Tpm1_Exon-1011_Tpm1_Exon-1012_Tpm1_Exon-1013_Tpm1_Exon-1018_Tpm1_Exon-1020_Tpm1_Exon-1021_Tpm1_Exon-1022	2	0.0401123
Tpm1_Exon-1005_Tpm1_Exon-1006_Tpm1_Exon-1009_Tpm1_Exon-1011_Tpm1_Exon-1012_Tpm1_Exon-1013_Tpm1_Exon-1018_Tpm1_Exon-1020_Tpm1_Exon-1021_Tpm1_Exon-1022	2	0.0401123
Tpm1_Exon-1004_Tpm1_Exon-1005_Tpm1_Exon-1006_Tpm1_Exon-1007_Tpm1_Exon-1008_Tpm1_Exon-1009_Tpm1_Exon-1012_Tpm1_Exon-1013_Tpm1_Exon-1018_Tpm1_Exon-1020_Tpm1_Exon-1021_Tpm1_Exon-1022	2	0.0401123
Tpm1_Exon-1005_Tpm1_Exon-1006_Tpm1_Exon-1007_Tpm1_Exon-1008_Tpm1_Exon-1013_Tpm1_Exon-1018_Tpm1_Exon-1020_Tpm1_Exon-1021_Tpm1_Exon-1022	2	0.0401123
Tpm1_Exon-1005_Tpm1_Exon-1006_Tpm1_Exon-1007_Tpm1_Exon-1008_Tpm1_Exon-1009_Tpm1_Exon-1011_Tpm1_Exon-1012_Tpm1_Exon-1018_Tpm1_Exon-1020_Tpm1_Exon-1021_Tpm1_Exon-1022	2	0.0401123
Tpm1_Exon-1008_Tpm1_Exon-1009_Tpm1_Exon-1011_Tpm1_Exon-1012_Tpm1_Exon-1013_Tpm1_Exon-1018	2	0.0401123
Tpm1_Exon-1009_Tpm1_Exon-1011_Tpm1_Exon-1012_Tpm1_Exon-1013	1	0.0200562
Tpm1_Exon-1007_Tpm1_Exon-1008_Tpm1_Exon-1009_Tpm1_Exon-1011_Tpm1_Exon-1012_Tpm1_Exon-1013_Tpm1_Exon-1014_Tpm1_Exon-1015_Tpm1_Exon-1016_Tpm1_Exon-1017	1	0.0200562
Tpm1_Exon-1004_Tpm1_Exon-1007_Tpm1_Exon-1008_Tpm1_Exon-1009_Tpm1_Exon-1013_Tpm1_Exon-1018_Tpm1_Exon-1020_Tpm1_Exon-1021_Tpm1_Exon-1022	1	0.0200562
Tpm1_Exon-1004_Tpm1_Exon-1012_Tpm1_Exon-1013_Tpm1_Exon-1018_Tpm1_Exon-1020_Tpm1_Exon-1021_Tpm1_Exon-1022	1	0.0200562
Tpm1_Exon-1004_Tpm1_Exon-1005_Tpm1_Exon-1006_Tpm1_Exon-1007_Tpm1_Exon-1008_Tpm1_Exon-1009_Tpm1_Exon-1011_Tpm1_Exon-1013_Tpm1_Exon-1018	1	0.0200562
Tpm1_Exon-1004_Tpm1_Exon-1005_Tpm1_Exon-1006_Tpm1_Exon-1008_Tpm1_Exon-1012_Tpm1_Exon-1013_Tpm1_Exon-1018_Tpm1_Exon-1020_Tpm1_Exon-1021_Tpm1_Exon-1022	1	0.0200562
Tpm1_Exon-1005_Tpm1_Exon-1006_Tpm1_Exon-1007_Tpm1_Exon-1008_Tpm1_Exon-1009_Tpm1_Exon-1011_Tpm1_Exon-1012_Tpm1_Exon-1020_Tpm1_Exon-1021_Tpm1_Exon-1022	1	0.0200562
Tpm1_Exon-1008	1	0.0200562
Tpm1_Exon-1004_Tpm1_Exon-1005_Tpm1_Exon-1006_Tpm1_Exon-1007_Tpm1_Exon-1008_Tpm1_Exon-1009_Tpm1_Exon-1011_Tpm1_Exon-1012_Tpm1_Exon-1018_Tpm1_Exon-1020_Tpm1_Exon-1021_Tpm1_Exon-1022	1	0.0200562
Tpm1_Exon-1005_Tpm1_Exon-1006_Tpm1_Exon-1007_Tpm1_Exon-1008_Tpm1_Exon-1009_Tpm1_Exon-1011_Tpm1_Exon-1020_Tpm1_Exon-1021_Tpm1_Exon-1022	1	0.0200562
Tpm1_Exon-1004_Tpm1_Exon-1005_Tpm1_Exon-1006_Tpm1_Exon-1007_Tpm1_Exon-1008_Tpm1_Exon-1009_Tpm1_Exon-1011_Tpm1_Exon-1012_Tpm1_Exon-1013_Tpm1_Exon-1019_Tpm1_Exon-1020_Tpm1_Exon-1021_Tpm1_Exon-1022	1	0.0200562
Tpm1_Exon-1004_Tpm1_Exon-1007_Tpm1_Exon-1008_Tpm1_Exon-1009_Tpm1_Exon-1011_Tpm1_Exon-1012_Tpm1_Exon-1013_Tpm1_Exon-1018	1	0.0200562
Tpm1_Exon-1005_Tpm1_Exon-1006_Tpm1_Exon-1007_Tpm1_Exon-1008_Tpm1_Exon-1009_Tpm1_Exon-1011_Tpm1_Exon-1012_Tpm1_Exon-1018	1	0.0200562
Tpm1_Exon-1005_Tpm1_Exon-1006_Tpm1_Exon-1018_Tpm1_Exon-1020_Tpm1_Exon-1021_Tpm1_Exon-1022	1	0.0200562
Tpm1_Exon-1004_Tpm1_Exon-1005_Tpm1_Exon-1006_Tpm1_Exon-1007_Tpm1_Exon-1008_Tpm1_Exon-1012_Tpm1_Exon-1013_Tpm1_Exon-1018	1	0.0200562
Tpm1_Exon-1005_Tpm1_Exon-1006_Tpm1_Exon-1007_Tpm1_Exon-1008_Tpm1_Exon-1009_Tpm1_Exon-1011_Tpm1_Exon-1012_Tpm1_Exon-1013_Tpm1_Exon-1019_Tpm1_Exon-1020_Tpm1_Exon-1021_Tpm1_Exon-1022	1	0.0200562
Tpm1_Exon-1005_Tpm1_Exon-1006_Tpm1_Exon-1007_Tpm1_Exon-1008_Tpm1_Exon-1009_Tpm1_Exon-1011_Tpm1_Exon-1012_Tpm1_Exon-1013_Tpm1_Exon-1019	1	0.0200562
Tpm1_Exon-1001_Tpm1_Exon-1007_Tpm1_Exon-1008_Tpm1_Exon-1009_Tpm1_Exon-1011_Tpm1_Exon-1012_Tpm1_Exon-1013_Tpm1_Exon-1014_Tpm1_Exon-1015_Tpm1_Exon-1016	1	0.0200562
Tpm1_Exon-1005_Tpm1_Exon-1006_Tpm1_Exon-1008_Tpm1_Exon-1012_Tpm1_Exon-1013_Tpm1_Exon-1018_Tpm1_Exon-1020_Tpm1_Exon-1021_Tpm1_Exon-1022	1	0.0200562
Tpm1_Exon-1012_Tpm1_Exon-1013_Tpm1_Exon-1018	1	0.0200562
Tpm1_Exon-1005_Tpm1_Exon-1006_Tpm1_Exon-1008_Tpm1_Exon-1009_Tpm1_Exon-1011_Tpm1_Exon-1012_Tpm1_Exon-1013_Tpm1_Exon-1018	1	0.0200562
Tpm1_Exon-1005_Tpm1_Exon-1006_Tpm1_Exon-1007_Tpm1_Exon-1008_Tpm1_Exon-1009_Tpm1_Exon-1011_Tpm1_Exon-1012_Tpm1_Exon-1014_Tpm1_Exon-1015_Tpm1_Exon-1016_Tpm1_Exon-1017_Tpm1_Exon-1020_Tpm1_Exon-1021_Tpm1_Exon-10221		0
Tpm1_Exon-1006_Tpm1_Exon-1007_Tpm1_Exon-1008_Tpm1_Exon-1009_Tpm1_Exon-1011_Tpm1_Exon-1012_Tpm1_Exon-1013_Tpm1_Exon-1018_Tpm1_Exon-1020_Tpm1_Exon-1021_Tpm1_Exon-1022	1	0.0200562
Tpm1_Exon-1004_Tpm1_Exon-1005_Tpm1_Exon-1006_Tpm1_Exon-1007_Tpm1_Exon-1008_Tpm1_Exon-1011_Tpm1_Exon-1012	1	0.0200562
Tpm1_Exon-1018_Tpm1_Exon-1020	1	0.0200562
Tpm1_Exon-1004_Tpm1_Exon-1005_Tpm1_Exon-1006_Tpm1_Exon-1007_Tpm1_Exon-1008_Tpm1_Exon-1013_Tpm1_Exon-1018_Tpm1_Exon-1020_Tpm1_Exon-1021_Tpm1_Exon-1022	1	0.0200562
Tpm1_Exon-1005_Tpm1_Exon-1006_Tpm1_Exon-1007_Tpm1_Exon-1008_Tpm1_Exon-1009_Tpm1_Exon-1013_Tpm1_Exon-1018	1	0.0200562
Tpm1_Exon-1005_Tpm1_Exon-1006_Tpm1_Exon-1013_Tpm1_Exon-1018_Tpm1_Exon-1020_Tpm1_Exon-1021_Tpm1_Exon-1022	1	0.0200562
Tpm1_Exon-1012_Tpm1_Exon-1013	1	0.0200562
Tpm1_Exon-1004_Tpm1_Exon-1005_Tpm1_Exon-1006_Tpm1_Exon-1013_Tpm1_Exon-1018_Tpm1_Exon-1020_Tpm1_Exon-1021_Tpm1_Exon-1022	1	0.0200562
Tpm1_Exon-1004_Tpm1_Exon-1005_Tpm1_Exon-1006_Tpm1_Exon-1009	1	0.0200562
Tpm1_Exon-1005_Tpm1_Exon-1006_Tpm1_Exon-1007_Tpm1_Exon-1008_Tpm1_Exon-1020_Tpm1_Exon-1021_Tpm1_Exon-1022	1	0.0200562
Tpm1_Exon-1009_Tpm1_Exon-1011_Tpm1_Exon-1012_Tpm1_Exon-1013_Tpm1_Exon-1019_Tpm1_Exon-1020_Tpm1_Exon-1021_Tpm1_Exon-1022	1	0.0200562
Tpm1_Exon-1005_Tpm1_Exon-1006_Tpm1_Exon-1007_Tpm1_Exon-1008_Tpm1_Exon-1012_Tpm1_Exon-1013_Tpm1_Exon-1018_Tpm1_Exon-1020_Tpm1_Exon-1021_Tpm1_Exon-1022	1	0.0200562
Tpm1_Exon-1004_Tpm1_Exon-1012_Tpm1_Exon-1013_Tpm1_Exon-1018_Tpm1_Exon-1020	1	0.0200562
Tpm1_Exon-1004_Tpm1_Exon-1005_Tpm1_Exon-1006_Tpm1_Exon-1007_Tpm1_Exon-1008_Tpm1_Exon-1011_Tpm1_Exon-1012_Tpm1_Exon-1013_Tpm1_Exon-1018_Tpm1_Exon-1020_Tpm1_Exon-1021_Tpm1_Exon-1022	1	0.0200562
Tpm1_Exon-1013_Tpm1_Exon-1018_Tpm1_Exon-1013_Tpm1_Exon-1018	1	0.0200562
Tpm1_Exon-1005_Tpm1_Exon-1006_Tpm1_Exon-1009_Tpm1_Exon-1011_Tpm1_Exon-1012	1	0.0200562
Tpm1_Exon-1004_Tpm1_Exon-1005_Tpm1_Exon-1006_Tpm1_Exon-1007_Tpm1_Exon-1008_Tpm1_Exon-1009_Tpm1_Exon-1011_Tpm1_Exon-1012_Tpm1_Exon-1013_Tpm1_Exon-1020_Tpm1_Exon-1021_Tpm1_Exon-1022	1	0.0200562
Tpm1_Exon-1004_Tpm1_Exon-1005_Tpm1_Exon-1006_Tpm1_Exon-1007_Tpm1_Exon-1011_Tpm1_Exon-1012_Tpm1_Exon-1013_Tpm1_Exon-1018_Tpm1_Exon-1020_Tpm1_Exon-1021_Tpm1_Exon-1022	1	0.0200562
Tpm1_Exon-1018	1	0.0200562
Tpm1_Exon-1004_Tpm1_Exon-1005_Tpm1_Exon-1006_Tpm1_Exon-1007_Tpm1_Exon-1008_Tpm1_Exon-1009_Tpm1_Exon-1018_Tpm1_Exon-1020_Tpm1_Exon-1021_Tpm1_Exon-1022	1	0.0200562
Tpm1_Exon-1008_Tpm1_Exon-1009_Tpm1_Exon-1011	1	0.0200562
Tpm1_Exon-1004_Tpm1_Exon-1011_Tpm1_Exon-1012_Tpm1_Exon-1013_Tpm1_Exon-1018	1	0.0200562
Tpm1_Exon-1001_Tpm1_Exon-1002_Tpm1_Exon-1003_Tpm1_Exon-1004	1	0.0200562
Tnnc1_Exon-1002_Tnnc1_Exon-1003_Tnnc1_Exon-1004_Tnnc1_Exon-1005_Tpm1_Exon-1005_Tpm1_Exon-1006_Tpm1_Exon-1007_Tpm1_Exon-1008_Tpm1_Exon-1009_Tpm1_Exon-1011_Tpm1_Exon-1012_Tpm1_Exon-1013_Tpm1_Exon-1018_Tpm1_Exon-1020_Tpm1_Exon-1021_Tpm1_Exon-1022	1	0.0200562
Tpm1_Exon-1004_Tpm1_Exon-1005_Tpm1_Exon-1006_Tpm1_Exon-1007_Tpm1_Exon-1008_Tpm1_Exon-1009_Tpm1_Exon-1020_Tpm1_Exon-1021_Tpm1_Exon-1022	1	0.0200562
Tpm1_Exon-1005	1	0.0200562
Tpm1_Exon-1013_Tpm1_Exon-1020_Tpm1_Exon-1021_Tpm1_Exon-1022	1	0.0200562
Tpm1_Exon-1011_Tpm1_Exon-1012_Tpm1_Exon-1013_Tpm1_Exon-1019	1	0.0200562
Tpm1_Exon-1005_Tpm1_Exon-1006_Tpm1_Exon-1007_Tpm1_Exon-1008_Tpm1_Exon-1009_Tpm1_Exon-1011_Tpm1_Exon-1013_Tpm1_Exon-1018_Tpm1_Exon-1020_Tpm1_Exon-1021_Tpm1_Exon-1022	1	0.0200562
Tpm1_Exon-1004_Tpm1_Exon-1005_Tpm1_Exon-1006_Tpm1_Exon-1007_Tpm1_Exon-1013_Tpm1_Exon-1018_Tpm1_Exon-1020_Tpm1_Exon-1021_Tpm1_Exon-1022	1	0.0200562
Tpm1_Exon-1013_Tpm1_Exon-1014	1	0.0200562
Tpm1_Exon-1004_Tpm1_Exon-1005_Tpm1_Exon-1006_Tpm1_Exon-1007_Tpm1_Exon-1008_Tpm1_Exon-1009_Tpm1_Exon-1011_Tpm1_Exon-1020_Tpm1_Exon-1021_Tpm1_Exon-1022	1	0.0200562
Tpm1_Exon-1005_Tpm1_Exon-1006_Tpm1_Exon-1007_Tpm1_Exon-1008_Tpm1_Exon-1009_Tpm1_Exon-1010_Tpm1_Exon-1011_Tpm1_Exon-1012_Tpm1_Exon-1013_Tpm1_Exon-1014_Tpm1_Exon-1015_Tpm1_Exon-1016_Tpm1_Exon-1017_Tpm1_Exon-1018_Tpm1_Exon-1020_Tpm1_Exon-1021_Tpm1_Exon-1022	1	0.0200562
Tpm1_Exon-1012_Tpm1_Exon-1020_Tpm1_Exon-1021_Tpm1_Exon-1022	1	0.0200562
Tpm1_Exon-1004_Tpm1_Exon-1005_Tpm1_Exon-1006_Tpm1_Exon-1007_Tpm1_Exon-1008_Tpm1_Exon-1012_Tpm1_Exon-1013_Tpm1_Exon-1018_Tpm1_Exon-1020_Tpm1_Exon-1021_Tpm1_Exon-1022	1	0.0200562
Tpm1_Exon-1004_Tpm1_Exon-1007_Tpm1_Exon-1008_Tpm1_Exon-1009_Tpm1_Exon-1011_Tpm1_Exon-1012_Tpm1_Exon-1013_Tpm1_Exon-1018_Tpm1_Exon-1020_Tpm1_Exon-1021_Tpm1_Exon-1022	1	0.0200562
Tpm1_Exon-1005_Tpm1_Exon-1006_Tpm1_Exon-1007_Tpm1_Exon-1012_Tpm1_Exon-1013_Tpm1_Exon-1018_Tpm1_Exon-1020_Tpm1_Exon-1021_Tpm1_Exon-1022	1	0.0200562
	4986	100

## Sheet: BC05_6m
Total Reads = 249090
Tpm1	Count	percentage(%)
Tpm1_Exon-1005_Tpm1_Exon-1006_Tpm1_Exon-1007_Tpm1_Exon-1008_Tpm1_Exon-1009_Tpm1_Exon-1011_Tpm1_Exon-1012_Tpm1_Exon-1013_Tpm1_Exon-1018_Tpm1_Exon-1020_Tpm1_Exon-1021_Tpm1_Exon-1022	1722	36.0855
Tpm1_Exon-1004_Tpm1_Exon-1005_Tpm1_Exon-1006_Tpm1_Exon-1007_Tpm1_Exon-1008_Tpm1_Exon-1009_Tpm1_Exon-1011_Tpm1_Exon-1012_Tpm1_Exon-1013_Tpm1_Exon-1018_Tpm1_Exon-1020_Tpm1_Exon-1021_Tpm1_Exon-1022	1562	32.7326
Tpm1_Exon-1013_Tpm1_Exon-1018_Tpm1_Exon-1020_Tpm1_Exon-1021_Tpm1_Exon-1022	624	13.0763
Tpm1_Exon-1020_Tpm1_Exon-1021_Tpm1_Exon-1022	171	3.5834
Tpm1_Exon-1005_Tpm1_Exon-1006_Tpm1_Exon-1007_Tpm1_Exon-1008_Tpm1_Exon-1009_Tpm1_Exon-1011_Tpm1_Exon-1012_Tpm1_Exon-1013_Tpm1_Exon-1018	88	1.84409
Tpm1_Exon-1004_Tpm1_Exon-1005_Tpm1_Exon-1006_Tpm1_Exon-1007_Tpm1_Exon-1008_Tpm1_Exon-1009_Tpm1_Exon-1011_Tpm1_Exon-1012_Tpm1_Exon-1013_Tpm1_Exon-1018	66	1.38307
Tpm1_Exon-1018_Tpm1_Exon-1020_Tpm1_Exon-1021_Tpm1_Exon-1022	41	0.859179
Tpm1_Exon-1013_Tpm1_Exon-1018	29	0.607712
Tpm1_Exon-1005_Tpm1_Exon-1006_Tpm1_Exon-1007	25	0.523889
Tpm1_Exon-1004_Tpm1_Exon-1005_Tpm1_Exon-1006_Tpm1_Exon-1007_Tpm1_Exon-1008_Tpm1_Exon-1009_Tpm1_Exon-1011_Tpm1_Exon-1012_Tpm1_Exon-1013_Tpm1_Exon-1018_Tpm1_Exon-1020	22	0.461023
Tpm1_Exon-1005_Tpm1_Exon-1006_Tpm1_Exon-1007_Tpm1_Exon-1008_Tpm1_Exon-1009_Tpm1_Exon-1011_Tpm1_Exon-1012_Tpm1_Exon-1013	21	0.440067
Tpm1_Exon-1012_Tpm1_Exon-1013_Tpm1_Exon-1018_Tpm1_Exon-1020_Tpm1_Exon-1021_Tpm1_Exon-1022	21	0.440067
Tpm1_Exon-1009_Tpm1_Exon-1011_Tpm1_Exon-1012_Tpm1_Exon-1013_Tpm1_Exon-1018_Tpm1_Exon-1020_Tpm1_Exon-1021_Tpm1_Exon-1022	19	0.398156
Tpm1_Exon-1004_Tpm1_Exon-1005_Tpm1_Exon-1006_Tpm1_Exon-1007_Tpm1_Exon-1008_Tpm1_Exon-1009_Tpm1_Exon-1011_Tpm1_Exon-1012_Tpm1_Exon-1013	19	0.398156
Tpm1_Exon-1005_Tpm1_Exon-1006_Tpm1_Exon-1007_Tpm1_Exon-1008_Tpm1_Exon-1009_Tpm1_Exon-1011_Tpm1_Exon-1012_Tpm1_Exon-1013_Tpm1_Exon-1018_Tpm1_Exon-1020	19	0.398156
Tpm1_Exon-1004_Tpm1_Exon-1005_Tpm1_Exon-1006	16	0.335289
Tpm1_Exon-1008_Tpm1_Exon-1009_Tpm1_Exon-1011_Tpm1_Exon-1012_Tpm1_Exon-1013_Tpm1_Exon-1018_Tpm1_Exon-1020_Tpm1_Exon-1021_Tpm1_Exon-1022	15	0.314334
Tpm1_Exon-1007_Tpm1_Exon-1008_Tpm1_Exon-1009_Tpm1_Exon-1011_Tpm1_Exon-1012_Tpm1_Exon-1013_Tpm1_Exon-1018_Tpm1_Exon-1020_Tpm1_Exon-1021_Tpm1_Exon-1022	15	0.314334
Tpm1_Exon-1005_Tpm1_Exon-1006_Tpm1_Exon-1007_Tpm1_Exon-1008_Tpm1_Exon-1009_Tpm1_Exon-1011_Tpm1_Exon-1012	14	0.293378
Tpm1_Exon-1011_Tpm1_Exon-1012_Tpm1_Exon-1013_Tpm1_Exon-1018_Tpm1_Exon-1020_Tpm1_Exon-1021_Tpm1_Exon-1022	14	0.293378
Tpm1_Exon-1004_Tpm1_Exon-1005_Tpm1_Exon-1006_Tpm1_Exon-1007_Tpm1_Exon-1008_Tpm1_Exon-1009_Tpm1_Exon-1011	14	0.293378
Tpm1_Exon-1005_Tpm1_Exon-1006_Tpm1_Exon-1007_Tpm1_Exon-1008_Tpm1_Exon-1009_Tpm1_Exon-1011	13	0.272422
Tpm1_Exon-1005_Tpm1_Exon-1006_Tpm1_Exon-1007_Tpm1_Exon-1008_Tpm1_Exon-1009	12	0.251467
Tpm1_Exon-1005_Tpm1_Exon-1006	12	0.251467
Tpm1_Exon-1004_Tpm1_Exon-1005_Tpm1_Exon-1006_Tpm1_Exon-1007	10	0.209556
Tpm1_Exon-1005_Tpm1_Exon-1006_Tpm1_Exon-1007_Tpm1_Exon-1008	9	0.1886
Tpm1_Exon-1004_Tpm1_Exon-1005_Tpm1_Exon-1006_Tpm1_Exon-1007_Tpm1_Exon-1008_Tpm1_Exon-1009	8	0.167645
Tpm1_Exon-1004_Tpm1_Exon-1005_Tpm1_Exon-1006_Tpm1_Exon-1007_Tpm1_Exon-1008_Tpm1_Exon-1009_Tpm1_Exon-1013_Tpm1_Exon-1018_Tpm1_Exon-1020_Tpm1_Exon-1021_Tpm1_Exon-1022	7	0.146689
Tpm1_Exon-1013_Tpm1_Exon-1018_Tpm1_Exon-1020	7	0.146689
Tpm1_Exon-1005_Tpm1_Exon-1006_Tpm1_Exon-1007_Tpm1_Exon-1008_Tpm1_Exon-1009_Tpm1_Exon-1012_Tpm1_Exon-1013_Tpm1_Exon-1018_Tpm1_Exon-1020_Tpm1_Exon-1021_Tpm1_Exon-1022	7	0.146689
Tpm1_Exon-1004_Tpm1_Exon-1005_Tpm1_Exon-1006_Tpm1_Exon-1007_Tpm1_Exon-1008_Tpm1_Exon-1009_Tpm1_Exon-1011_Tpm1_Exon-1012	7	0.146689
Tpm1_Exon-1004_Tpm1_Exon-1018_Tpm1_Exon-1020_Tpm1_Exon-1021_Tpm1_Exon-1022	6	0.125733
Tpm1_Exon-1005_Tpm1_Exon-1006_Tpm1_Exon-1007_Tpm1_Exon-1008_Tpm1_Exon-1009_Tpm1_Exon-1013_Tpm1_Exon-1018_Tpm1_Exon-1020_Tpm1_Exon-1021_Tpm1_Exon-1022	5	0.104778
Tpm1_Exon-1005_Tpm1_Exon-1006_Tpm1_Exon-1007_Tpm1_Exon-1008_Tpm1_Exon-1009_Tpm1_Exon-1011_Tpm1_Exon-1012_Tpm1_Exon-1013_Tpm1_Exon-1020_Tpm1_Exon-1021_Tpm1_Exon-1022	5	0.104778
Tpm1_Exon-1004_Tpm1_Exon-1005_Tpm1_Exon-1006_Tpm1_Exon-1007_Tpm1_Exon-1008_Tpm1_Exon-1009_Tpm1_Exon-1012_Tpm1_Exon-1013_Tpm1_Exon-1018_Tpm1_Exon-1020_Tpm1_Exon-1021_Tpm1_Exon-1022	5	0.104778
Tpm1_Exon-1004_Tpm1_Exon-1005_Tpm1_Exon-1006_Tpm1_Exon-1007_Tpm1_Exon-1008	5	0.104778
Tpm1_Exon-1004_Tpm1_Exon-1012_Tpm1_Exon-1013_Tpm1_Exon-1018_Tpm1_Exon-1020_Tpm1_Exon-1021_Tpm1_Exon-1022	4	0.0838223
Tpm1_Exon-1001_Tpm1_Exon-1007_Tpm1_Exon-1008_Tpm1_Exon-1009_Tpm1_Exon-1011_Tpm1_Exon-1012_Tpm1_Exon-1013_Tpm1_Exon-1019_Tpm1_Exon-1020_Tpm1_Exon-1021_Tpm1_Exon-1022	4	0.0838223
Tpm1_Exon-1004_Tpm1_Exon-1005_Tpm1_Exon-1006_Tpm1_Exon-1007_Tpm1_Exon-1008_Tpm1_Exon-1009_Tpm1_Exon-1011_Tpm1_Exon-1012_Tpm1_Exon-1018_Tpm1_Exon-1020_Tpm1_Exon-1021_Tpm1_Exon-1022	4	0.0838223
Tpm1_Exon-1020	4	0.0838223
Tpm1_Exon-1004_Tpm1_Exon-1005_Tpm1_Exon-1006_Tpm1_Exon-1008_Tpm1_Exon-1009_Tpm1_Exon-1011_Tpm1_Exon-1012_Tpm1_Exon-1013_Tpm1_Exon-1018_Tpm1_Exon-1020_Tpm1_Exon-1021_Tpm1_Exon-1022	4	0.0838223
Tpm1_Exon-1004	4	0.0838223
Tpm1_Exon-1004_Tpm1_Exon-1013_Tpm1_Exon-1018_Tpm1_Exon-1020_Tpm1_Exon-1021_Tpm1_Exon-1022	4	0.0838223
Tpm1_Exon-1005_Tpm1_Exon-1006_Tpm1_Exon-1007_Tpm1_Exon-1008_Tpm1_Exon-1009_Tpm1_Exon-1018_Tpm1_Exon-1020_Tpm1_Exon-1021_Tpm1_Exon-1022	4	0.0838223
Tpm1_Exon-1004_Tpm1_Exon-1007_Tpm1_Exon-1008_Tpm1_Exon-1009_Tpm1_Exon-1011_Tpm1_Exon-1012_Tpm1_Exon-1013_Tpm1_Exon-1018_Tpm1_Exon-1020_Tpm1_Exon-1021_Tpm1_Exon-1022	4	0.0838223
Tpm1_Exon-1004_Tpm1_Exon-1011_Tpm1_Exon-1012_Tpm1_Exon-1013_Tpm1_Exon-1018_Tpm1_Exon-1020_Tpm1_Exon-1021_Tpm1_Exon-1022	3	0.0628667
Tpm1_Exon-1013_Tpm1_Exon-1019_Tpm1_Exon-1020_Tpm1_Exon-1021_Tpm1_Exon-1022	3	0.0628667
Tpm1_Exon-1012_Tpm1_Exon-1013_Tpm1_Exon-1018	3	0.0628667
Tpm1_Exon-1013	3	0.0628667
Tpm1_Exon-1008_Tpm1_Exon-1009_Tpm1_Exon-1011_Tpm1_Exon-1012_Tpm1_Exon-1013_Tpm1_Exon-1018	3	0.0628667
Tpm1_Exon-1004_Tpm1_Exon-1007_Tpm1_Exon-1008_Tpm1_Exon-1009_Tpm1_Exon-1011_Tpm1_Exon-1012_Tpm1_Exon-1013_Tpm1_Exon-1018	2	0.0419111
Tpm1_Exon-1005_Tpm1_Exon-1006_Tpm1_Exon-1007_Tpm1_Exon-1013_Tpm1_Exon-1018_Tpm1_Exon-1020_Tpm1_Exon-1021_Tpm1_Exon-1022	2	0.0419111
Tpm1_Exon-1004_Tpm1_Exon-1005_Tpm1_Exon-1006_Tpm1_Exon-1007_Tpm1_Exon-1008_Tpm1_Exon-1009_Tpm1_Exon-1013_Tpm1_Exon-1018	2	0.0419111
Tpm1_Exon-1005_Tpm1_Exon-1006_Tpm1_Exon-1008_Tpm1_Exon-1009_Tpm1_Exon-1011_Tpm1_Exon-1012_Tpm1_Exon-1013_Tpm1_Exon-1018_Tpm1_Exon-1020_Tpm1_Exon-1021_Tpm1_Exon-1022	2	0.0419111
Tpm1_Exon-1018_Tpm1_Exon-1020	2	0.0419111
Tpm1_Exon-1005_Tpm1_Exon-1006_Tpm1_Exon-1007_Tpm1_Exon-1009_Tpm1_Exon-1011_Tpm1_Exon-1012_Tpm1_Exon-1013_Tpm1_Exon-1018_Tpm1_Exon-1020_Tpm1_Exon-1021_Tpm1_Exon-1022	2	0.0419111
Tpm1_Exon-1004_Tpm1_Exon-1020_Tpm1_Exon-1021_Tpm1_Exon-1022	2	0.0419111
Tpm1_Exon-1004_Tpm1_Exon-1005_Tpm1_Exon-1006_Tpm1_Exon-1007_Tpm1_Exon-1008_Tpm1_Exon-1009_Tpm1_Exon-1011_Tpm1_Exon-1018_Tpm1_Exon-1020_Tpm1_Exon-1021_Tpm1_Exon-1022	2	0.0419111
Tpm1_Exon-1005_Tpm1_Exon-1006_Tpm1_Exon-1007_Tpm1_Exon-1008_Tpm1_Exon-1012_Tpm1_Exon-1013_Tpm1_Exon-1018_Tpm1_Exon-1020_Tpm1_Exon-1021_Tpm1_Exon-1022	2	0.0419111
Tpm1_Exon-1004_Tpm1_Exon-1005_Tpm1_Exon-1006_Tpm1_Exon-1007_Tpm1_Exon-1008_Tpm1_Exon-1009_Tpm1_Exon-1011_Tpm1_Exon-1012_Tpm1_Exon-1013_Tpm1_Exon-1020_Tpm1_Exon-1021_Tpm1_Exon-1022	2	0.0419111
Tpm1_Exon-1004_Tpm1_Exon-1005_Tpm1_Exon-1006_Tpm1_Exon-1007_Tpm1_Exon-1008_Tpm1_Exon-1009_Tpm1_Exon-1011_Tpm1_Exon-1013_Tpm1_Exon-1018_Tpm1_Exon-1020_Tpm1_Exon-1021_Tpm1_Exon-1022	2	0.0419111
Tpm1_Exon-1005_Tpm1_Exon-1006_Tpm1_Exon-1007_Tpm1_Exon-1008_Tpm1_Exon-1009_Tpm1_Exon-1011_Tpm1_Exon-1012_Tpm1_Exon-1018_Tpm1_Exon-1020_Tpm1_Exon-1021_Tpm1_Exon-1022	2	0.0419111
Tpm1_Exon-1005_Tpm1_Exon-1006_Tpm1_Exon-1007_Tpm1_Exon-1008_Tpm1_Exon-1009_Tpm1_Exon-1011_Tpm1_Exon-1012_Tpm1_Exon-1018	1	0.0209556
Tpm1_Exon-1007_Tpm1_Exon-1008_Tpm1_Exon-1009_Tpm1_Exon-1011_Tpm1_Exon-1012_Tpm1_Exon-1013_Tpm1_Exon-1014_Tpm1_Exon-1015_Tpm1_Exon-1016_Tpm1_Exon-1017	1	0.0209556
Tpm1_Exon-1005_Tpm1_Exon-1006_Tpm1_Exon-1007_Tpm1_Exon-1008_Tpm1_Exon-1009_Tpm1_Exon-1011_Tpm1_Exon-1018_Tpm1_Exon-1020_Tpm1_Exon-1021_Tpm1_Exon-1022	1	0.0209556
Tpm1_Exon-1009_Tpm1_Exon-1011_Tpm1_Exon-1018_Tpm1_Exon-1020_Tpm1_Exon-1021_Tpm1_Exon-1022	1	0.0209556
Tpm1_Exon-1005_Tpm1_Exon-1006_Tpm1_Exon-1007_Tpm1_Exon-1008_Tpm1_Exon-1011_Tpm1_Exon-1012_Tpm1_Exon-1013_Tpm1_Exon-1018_Tpm1_Exon-1020_Tpm1_Exon-1021_Tpm1_Exon-1022	1	0.0209556
Tpm1_Exon-1005_Tpm1_Exon-1006_Tpm1_Exon-1007_Tpm1_Exon-1008_Tpm1_Exon-1009_Tpm1_Exon-1012_Tpm1_Exon-1013_Tpm1_Exon-1018	1	0.0209556
Tpm1_Exon-1001_Tpm1_Exon-1007_Tpm1_Exon-1008_Tpm1_Exon-1010_Tpm1_Exon-1011_Tpm1_Exon-1012_Tpm1_Exon-1013_Tpm1_Exon-1014_Tpm1_Exon-1015_Tpm1_Exon-1016_Tpm1_Exon-1017	1	0.0209556
Tpm1_Exon-1004_Tpm1_Exon-1005_Tpm1_Exon-1006_Tpm1_Exon-1018_Tpm1_Exon-1020_Tpm1_Exon-1021_Tpm1_Exon-1022	1	0.0209556
Tpm1_Exon-1001_Tpm1_Exon-1007_Tpm1_Exon-1008_Tpm1_Exon-1009_Tpm1_Exon-1011_Tpm1_Exon-1012_Tpm1_Exon-1013_Tpm1_Exon-1014_Tpm1_Exon-1015_Tpm1_Exon-1016_Tpm1_Exon-1017	1	0.0209556
Tpm1_Exon-1005_Tpm1_Exon-1006_Tpm1_Exon-1011_Tpm1_Exon-1012_Tpm1_Exon-1013_Tpm1_Exon-1018_Tpm1_Exon-1020_Tpm1_Exon-1021_Tpm1_Exon-1022	1	0.0209556
Tpm1_Exon-1005_Tpm1_Exon-1006_Tpm1_Exon-1020_Tpm1_Exon-1021_Tpm1_Exon-1022	1	0.0209556
Tpm1_Exon-1004_Tpm1_Exon-1008_Tpm1_Exon-1009_Tpm1_Exon-1011_Tpm1_Exon-1012_Tpm1_Exon-1013	1	0.0209556
Tpm1_Exon-1001_Tpm1_Exon-1007_Tpm1_Exon-1008_Tpm1_Exon-1009_Tpm1_Exon-1011_Tpm1_Exon-1012_Tpm1_Exon-1013_Tpm1_Exon-1014_Tpm1_Exon-1015_Tpm1_Exon-1016	1	0.0209556
Tpm1_Exon-1006_Tpm1_Exon-1007_Tpm1_Exon-1008_Tpm1_Exon-1009_Tpm1_Exon-1011_Tpm1_Exon-1012_Tpm1_Exon-1013_Tpm1_Exon-1018_Tpm1_Exon-1020_Tpm1_Exon-1021_Tpm1_Exon-1022	1	0.0209556
Tpm1_Exon-1004_Tpm1_Exon-1005_Tpm1_Exon-1006_Tpm1_Exon-1007_Tpm1_Exon-1008_Tpm1_Exon-1011_Tpm1_Exon-1012_Tpm1_Exon-1013	1	0.0209556
Tpm1_Exon-1005_Tpm1_Exon-1006_Tpm1_Exon-1007_Tpm1_Exon-1008_Tpm1_Exon-1011	1	0.0209556
Tpm1_Exon-1005_Tpm1_Exon-1006_Tpm1_Exon-1009_Tpm1_Exon-1011_Tpm1_Exon-1012_Tpm1_Exon-1013_Tpm1_Exon-1018_Tpm1_Exon-1020_Tpm1_Exon-1021_Tpm1_Exon-1022	1	0.0209556
Tpm1_Exon-1004_Tpm1_Exon-1005_Tpm1_Exon-1006_Tpm1_Exon-1007_Tpm1_Exon-1008_Tpm1_Exon-1013_Tpm1_Exon-1018_Tpm1_Exon-1020_Tpm1_Exon-1021_Tpm1_Exon-1022	1	0.0209556
Tpm1_Exon-1004_Tpm1_Exon-1013_Tpm1_Exon-1020_Tpm1_Exon-1021_Tpm1_Exon-1022	1	0.0209556
Tpm1_Exon-1005_Tpm1_Exon-1006_Tpm1_Exon-1007_Tpm1_Exon-1008_Tpm1_Exon-1011_Tpm1_Exon-1012_Tpm1_Exon-1013	1	0.0209556
Tpm1_Exon-1005_Tpm1_Exon-1006_Tpm1_Exon-1007_Tpm1_Exon-1008_Tpm1_Exon-1009_Tpm1_Exon-1020_Tpm1_Exon-1021_Tpm1_Exon-1022	1	0.0209556
Tpm1_Exon-1001_Tpm1_Exon-1007_Tpm1_Exon-1008_Tpm1_Exon-1009_Tpm1_Exon-1011_Tpm1_Exon-1012_Tpm1_Exon-1013	1	0.0209556
Tpm1_Exon-1004_Tpm1_Exon-1005_Tpm1_Exon-1006_Tpm1_Exon-1009_Tpm1_Exon-1011_Tpm1_Exon-1012_Tpm1_Exon-1013_Tpm1_Exon-1018_Tpm1_Exon-1020_Tpm1_Exon-1021_Tpm1_Exon-1022	1	0.0209556
Tpm1_Exon-1004_Tpm1_Exon-1005_Tpm1_Exon-1006_Tpm1_Exon-1007_Tpm1_Exon-1008_Tpm1_Exon-1011_Tpm1_Exon-1012_Tpm1_Exon-1013_Tpm1_Exon-1018_Tpm1_Exon-1020_Tpm1_Exon-1021_Tpm1_Exon-1022	1	0.0209556
Tpm1_Exon-1004_Tpm1_Exon-1005_Tpm1_Exon-1006_Tpm1_Exon-1008_Tpm1_Exon-1009_Tpm1_Exon-1011_Tpm1_Exon-1012_Tpm1_Exon-1013_Tpm1_Exon-1018	1	0.0209556
Tpm1_Exon-1005_Tpm1_Exon-1006_Tpm1_Exon-1007_Tpm1_Exon-1008_Tpm1_Exon-1013_Tpm1_Exon-1018_Tpm1_Exon-1020_Tpm1_Exon-1021_Tpm1_Exon-1022	1	0.0209556
Tpm1_Exon-1004_Tpm1_Exon-1005_Tpm1_Exon-1006_Tpm1_Exon-1007_Tpm1_Exon-1012_Tpm1_Exon-1013_Tpm1_Exon-1018_Tpm1_Exon-1020_Tpm1_Exon-1021_Tpm1_Exon-1022	1	0.0209556
Tpm1_Exon-1009_Tpm1_Exon-1011_Tpm1_Exon-1013_Tpm1_Exon-1018_Tpm1_Exon-1020_Tpm1_Exon-1021_Tpm1_Exon-1022	1	0.0209556
Tpm1_Exon-1004_Tpm1_Exon-1005_Tpm1_Exon-1006_Tpm1_Exon-1007_Tpm1_Exon-1008_Tpm1_Exon-1009_Tpm1_Exon-1018_Tpm1_Exon-1020_Tpm1_Exon-1021_Tpm1_Exon-1022	1	0.0209556
Tpm1_Exon-1018_Tpm1_Exon-1019_Tpm1_Exon-1020_Tpm1_Exon-1021_Tpm1_Exon-1022	1	0.0209556
Tpm1_Exon-1005_Tpm1_Exon-1006_Tpm1_Exon-1007_Tpm1_Exon-1009_Tpm1_Exon-1011_Tpm1_Exon-1012_Tpm1_Exon-1013_Tpm1_Exon-1018	1	0.0209556
Tpm1_Exon-1005_Tpm1_Exon-1006_Tpm1_Exon-1018_Tpm1_Exon-1020_Tpm1_Exon-1021_Tpm1_Exon-1022	1	0.0209556
Tpm1_Exon-1005_Tpm1_Exon-1006_Tpm1_Exon-1007_Tpm1_Exon-1008_Tpm1_Exon-1009_Tpm1_Exon-1011_Tpm1_Exon-1012_Tpm1_Exon-1013_Tpm1_Exon-1018_Tpm1_Exon-1019_Tpm1_Exon-1020_Tpm1_Exon-1021_Tpm1_Exon-1022	1	0.0209556
Tnnc1_Exon-1001_Tnnc1_Exon-1002_Tpm1_Exon-1005_Tpm1_Exon-1006_Tpm1_Exon-1007_Tpm1_Exon-1008_Tpm1_Exon-1009_Tpm1_Exon-1011_Tpm1_Exon-1012_Tpm1_Exon-1013_Tpm1_Exon-1018_Tpm1_Exon-1020_Tpm1_Exon-1021_Tpm1_Exon-1022	1	0.0209556
Tpm1_Exon-1001	1	0.0209556
Tpm1_Exon-1011_Tpm1_Exon-1012_Tpm1_Exon-1013_Tpm1_Exon-1018	1	0.0209556
Tpm1_Exon-1004_Tpm1_Exon-1005_Tpm1_Exon-1006_Tpm1_Exon-1007_Tpm1_Exon-1013_Tpm1_Exon-1018_Tpm1_Exon-1020_Tpm1_Exon-1021_Tpm1_Exon-1022	1	0.0209556
Tpm1_Exon-1013_Tpm1_Exon-1014	1	0.0209556
Tpm1_Exon-1001_Tpm1_Exon-1007_Tpm1_Exon-1008_Tpm1_Exon-1010_Tpm1_Exon-1011_Tpm1_Exon-1012_Tpm1_Exon-1013_Tpm1_Exon-1019_Tpm1_Exon-1020_Tpm1_Exon-1021_Tpm1_Exon-1022	1	0.0209556
Tpm1_Exon-1001_Tpm1_Exon-1002_Tpm1_Exon-1003_Tpm1_Exon-1004_Tpm1_Exon-1005_Tpm1_Exon-1006_Tpm1_Exon-1007_Tpm1_Exon-1008_Tpm1_Exon-1009_Tpm1_Exon-1011_Tpm1_Exon-1012_Tpm1_Exon-1013_Tpm1_Exon-1018_Tpm1_Exon-1020_Tpm1_Exon-1021_Tpm1_Exon-1022	1	0.0209556
Tpm1_Exon-1004_Tpm1_Exon-1005_Tpm1_Exon-1006_Tpm1_Exon-1007_Tpm1_Exon-1008_Tpm1_Exon-1012_Tpm1_Exon-1013_Tpm1_Exon-1018_Tpm1_Exon-1020_Tpm1_Exon-1021_Tpm1_Exon-1022	1	0.0209556
Tpm1_Exon-1005_Tpm1_Exon-1006_Tpm1_Exon-1007_Tpm1_Exon-1008_Tpm1_Exon-1009_Tpm1_Exon-1011_Tpm1_Exon-1012_Tpm1_Exon-1013_Tpm1_Exon-1018_Tpm1_Exon-1020_Tpm1_Exon-1021_Tpm1_Exon-1022_Cox7a2_Exon-1001_Cox7a2_Exon-1002_Cox7a2_Exon-1003	1	0.0209556
sum	4772	100

## Sheet: BC06_6m
Total Reads = 223332
Tpm1	Count	percentage (100%)
Tpm1_Exon-1005_Tpm1_Exon-1006_Tpm1_Exon-1007_Tpm1_Exon-1008_Tpm1_Exon-1009_Tpm1_Exon-1011_Tpm1_Exon-1012_Tpm1_Exon-1013_Tpm1_Exon-1018_Tpm1_Exon-1020_Tpm1_Exon-1021_Tpm1_Exon-1022	1404	41.2456
Tpm1_Exon-1004_Tpm1_Exon-1005_Tpm1_Exon-1006_Tpm1_Exon-1007_Tpm1_Exon-1008_Tpm1_Exon-1009_Tpm1_Exon-1011_Tpm1_Exon-1012_Tpm1_Exon-1013_Tpm1_Exon-1018_Tpm1_Exon-1020_Tpm1_Exon-1021_Tpm1_Exon-1022	1100	32.3149
Tpm1_Exon-1013_Tpm1_Exon-1018_Tpm1_Exon-1020_Tpm1_Exon-1021_Tpm1_Exon-1022	301	8.84254
Tpm1_Exon-1020_Tpm1_Exon-1021_Tpm1_Exon-1022	105	3.08461
Tpm1_Exon-1005_Tpm1_Exon-1006_Tpm1_Exon-1007_Tpm1_Exon-1008_Tpm1_Exon-1009_Tpm1_Exon-1011_Tpm1_Exon-1012_Tpm1_Exon-1013_Tpm1_Exon-1018	67	1.96827
Tpm1_Exon-1004_Tpm1_Exon-1005_Tpm1_Exon-1006_Tpm1_Exon-1007_Tpm1_Exon-1008_Tpm1_Exon-1009_Tpm1_Exon-1011_Tpm1_Exon-1012_Tpm1_Exon-1013_Tpm1_Exon-1018	53	1.55699
Tpm1_Exon-1018_Tpm1_Exon-1020_Tpm1_Exon-1021_Tpm1_Exon-1022	45	1.32197
Tpm1_Exon-1013_Tpm1_Exon-1018	20	0.587544
Tpm1_Exon-1005_Tpm1_Exon-1006_Tpm1_Exon-1007	19	0.558167
Tpm1_Exon-1005_Tpm1_Exon-1006_Tpm1_Exon-1007_Tpm1_Exon-1008_Tpm1_Exon-1009_Tpm1_Exon-1011_Tpm1_Exon-1012_Tpm1_Exon-1013	13	0.381904
Tpm1_Exon-1005_Tpm1_Exon-1006_Tpm1_Exon-1007_Tpm1_Exon-1008_Tpm1_Exon-1009_Tpm1_Exon-1011_Tpm1_Exon-1012	13	0.381904
Tpm1_Exon-1012_Tpm1_Exon-1013_Tpm1_Exon-1018_Tpm1_Exon-1020_Tpm1_Exon-1021_Tpm1_Exon-1022	13	0.381904
Tpm1_Exon-1004_Tpm1_Exon-1005_Tpm1_Exon-1006_Tpm1_Exon-1007_Tpm1_Exon-1008_Tpm1_Exon-1009_Tpm1_Exon-1011_Tpm1_Exon-1012_Tpm1_Exon-1013	12	0.352526
Tpm1_Exon-1005_Tpm1_Exon-1006_Tpm1_Exon-1007_Tpm1_Exon-1008_Tpm1_Exon-1009	11	0.323149
Tpm1_Exon-1005_Tpm1_Exon-1006	11	0.323149
Tpm1_Exon-1005_Tpm1_Exon-1006_Tpm1_Exon-1007_Tpm1_Exon-1008_Tpm1_Exon-1009_Tpm1_Exon-1011	11	0.323149
Tpm1_Exon-1004_Tpm1_Exon-1005_Tpm1_Exon-1006_Tpm1_Exon-1007_Tpm1_Exon-1008_Tpm1_Exon-1009_Tpm1_Exon-1011_Tpm1_Exon-1012	11	0.323149
Tpm1_Exon-1004_Tpm1_Exon-1005_Tpm1_Exon-1006_Tpm1_Exon-1007_Tpm1_Exon-1008_Tpm1_Exon-1009_Tpm1_Exon-1011	11	0.323149
Tpm1_Exon-1004_Tpm1_Exon-1005_Tpm1_Exon-1006_Tpm1_Exon-1007_Tpm1_Exon-1008_Tpm1_Exon-1009_Tpm1_Exon-1011_Tpm1_Exon-1012_Tpm1_Exon-1013_Tpm1_Exon-1018_Tpm1_Exon-1020	10	0.293772
Tpm1_Exon-1007_Tpm1_Exon-1008_Tpm1_Exon-1009_Tpm1_Exon-1011_Tpm1_Exon-1012_Tpm1_Exon-1013_Tpm1_Exon-1018_Tpm1_Exon-1020_Tpm1_Exon-1021_Tpm1_Exon-1022	10	0.293772
Tpm1_Exon-1004_Tpm1_Exon-1005_Tpm1_Exon-1006_Tpm1_Exon-1007	10	0.293772
Tpm1_Exon-1005_Tpm1_Exon-1006_Tpm1_Exon-1007_Tpm1_Exon-1008_Tpm1_Exon-1009_Tpm1_Exon-1011_Tpm1_Exon-1012_Tpm1_Exon-1013_Tpm1_Exon-1018_Tpm1_Exon-1020	9	0.264395
Tpm1_Exon-1004_Tpm1_Exon-1005_Tpm1_Exon-1006_Tpm1_Exon-1007_Tpm1_Exon-1008	9	0.264395
Tpm1_Exon-1008_Tpm1_Exon-1009_Tpm1_Exon-1011_Tpm1_Exon-1012_Tpm1_Exon-1013_Tpm1_Exon-1018_Tpm1_Exon-1020_Tpm1_Exon-1021_Tpm1_Exon-1022	8	0.235018
Tpm1_Exon-1004_Tpm1_Exon-1005_Tpm1_Exon-1006	8	0.235018
Tpm1_Exon-1011_Tpm1_Exon-1012_Tpm1_Exon-1013_Tpm1_Exon-1018_Tpm1_Exon-1020_Tpm1_Exon-1021_Tpm1_Exon-1022	7	0.20564
Tpm1_Exon-1001_Tpm1_Exon-1007_Tpm1_Exon-1008_Tpm1_Exon-1009_Tpm1_Exon-1011_Tpm1_Exon-1012_Tpm1_Exon-1013_Tpm1_Exon-1019_Tpm1_Exon-1020_Tpm1_Exon-1021_Tpm1_Exon-1022	6	0.176263
Tpm1_Exon-1005_Tpm1_Exon-1006_Tpm1_Exon-1007_Tpm1_Exon-1008	6	0.176263
Tpm1_Exon-1005_Tpm1_Exon-1006_Tpm1_Exon-1007_Tpm1_Exon-1009_Tpm1_Exon-1011_Tpm1_Exon-1012_Tpm1_Exon-1013_Tpm1_Exon-1018_Tpm1_Exon-1020_Tpm1_Exon-1021_Tpm1_Exon-1022	6	0.176263
Tpm1_Exon-1004	6	0.176263
Tpm1_Exon-1009_Tpm1_Exon-1011_Tpm1_Exon-1012_Tpm1_Exon-1013_Tpm1_Exon-1018_Tpm1_Exon-1020_Tpm1_Exon-1021_Tpm1_Exon-1022	5	0.146886
Tpm1_Exon-1004_Tpm1_Exon-1005_Tpm1_Exon-1006_Tpm1_Exon-1008_Tpm1_Exon-1009_Tpm1_Exon-1011_Tpm1_Exon-1012_Tpm1_Exon-1013_Tpm1_Exon-1018_Tpm1_Exon-1020_Tpm1_Exon-1021_Tpm1_Exon-1022	5	0.146886
Tpm1_Exon-1004_Tpm1_Exon-1005_Tpm1_Exon-1006_Tpm1_Exon-1007_Tpm1_Exon-1008_Tpm1_Exon-1009	3	0.0881316
Tpm1_Exon-1004_Tpm1_Exon-1018_Tpm1_Exon-1020_Tpm1_Exon-1021_Tpm1_Exon-1022	3	0.0881316
Tpm1_Exon-1005_Tpm1_Exon-1006_Tpm1_Exon-1007_Tpm1_Exon-1008_Tpm1_Exon-1009_Tpm1_Exon-1013_Tpm1_Exon-1018_Tpm1_Exon-1020_Tpm1_Exon-1021_Tpm1_Exon-1022	3	0.0881316
Tpm1_Exon-1004_Tpm1_Exon-1009_Tpm1_Exon-1011_Tpm1_Exon-1012_Tpm1_Exon-1013_Tpm1_Exon-1018_Tpm1_Exon-1020_Tpm1_Exon-1021_Tpm1_Exon-1022	3	0.0881316
Tpm1_Exon-1005_Tpm1_Exon-1006_Tpm1_Exon-1007_Tpm1_Exon-1008_Tpm1_Exon-1009_Tpm1_Exon-1011_Tpm1_Exon-1012_Tpm1_Exon-1013_Tpm1_Exon-1020_Tpm1_Exon-1021_Tpm1_Exon-1022	3	0.0881316
Tpm1_Exon-1013_Tpm1_Exon-1019_Tpm1_Exon-1020_Tpm1_Exon-1021_Tpm1_Exon-1022	3	0.0881316
Tpm1_Exon-1005_Tpm1_Exon-1006_Tpm1_Exon-1008_Tpm1_Exon-1009_Tpm1_Exon-1011_Tpm1_Exon-1012_Tpm1_Exon-1013_Tpm1_Exon-1018_Tpm1_Exon-1020_Tpm1_Exon-1021_Tpm1_Exon-1022	3	0.0881316
Tpm1_Exon-1005_Tpm1_Exon-1006_Tpm1_Exon-1007_Tpm1_Exon-1008_Tpm1_Exon-1009_Tpm1_Exon-1012_Tpm1_Exon-1013_Tpm1_Exon-1018_Tpm1_Exon-1020_Tpm1_Exon-1021_Tpm1_Exon-1022	3	0.0881316
Tpm1_Exon-1013	3	0.0881316
Tpm1_Exon-1019_Tpm1_Exon-1020_Tpm1_Exon-1021_Tpm1_Exon-1022	2	0.0587544
Tpm1_Exon-1004_Tpm1_Exon-1005_Tpm1_Exon-1006_Tpm1_Exon-1007_Tpm1_Exon-1009_Tpm1_Exon-1011_Tpm1_Exon-1012_Tpm1_Exon-1013_Tpm1_Exon-1018_Tpm1_Exon-1020_Tpm1_Exon-1021_Tpm1_Exon-1022	2	0.0587544
Tpm1_Exon-1013_Tpm1_Exon-1018_Tpm1_Exon-1020	2	0.0587544
Tpm1_Exon-1005_Tpm1_Exon-1006_Tpm1_Exon-1007_Tpm1_Exon-1008_Tpm1_Exon-1009_Tpm1_Exon-1011_Tpm1_Exon-1012_Tpm1_Exon-1020_Tpm1_Exon-1021_Tpm1_Exon-1022	2	0.0587544
Tpm1_Exon-1011_Tpm1_Exon-1012_Tpm1_Exon-1013_Tpm1_Exon-1018	2	0.0587544
Tpm1_Exon-1004_Tpm1_Exon-1020_Tpm1_Exon-1021_Tpm1_Exon-1022	2	0.0587544
Tpm1_Exon-1013_Tpm1_Exon-1014_Tpm1_Exon-1015_Tpm1_Exon-1016_Tpm1_Exon-1017	2	0.0587544
Tpm1_Exon-1005_Tpm1_Exon-1006_Tpm1_Exon-1007_Tpm1_Exon-1008_Tpm1_Exon-1009_Tpm1_Exon-1018_Tpm1_Exon-1020_Tpm1_Exon-1021_Tpm1_Exon-1022	2	0.0587544
Tpm1_Exon-1004_Tpm1_Exon-1005_Tpm1_Exon-1006_Tpm1_Exon-1007_Tpm1_Exon-1008_Tpm1_Exon-1012_Tpm1_Exon-1013_Tpm1_Exon-1018_Tpm1_Exon-1020_Tpm1_Exon-1021_Tpm1_Exon-1022	2	0.0587544
Tpm1_Exon-1005_Tpm1_Exon-1006_Tpm1_Exon-1007_Tpm1_Exon-1012_Tpm1_Exon-1013_Tpm1_Exon-1018_Tpm1_Exon-1020_Tpm1_Exon-1021_Tpm1_Exon-1022	2	0.0587544
Tpm1_Exon-1009_Tpm1_Exon-1011_Tpm1_Exon-1012_Tpm1_Exon-1020_Tpm1_Exon-1021_Tpm1_Exon-1022	1	0.0293772
Tpm1_Exon-1004_Tpm1_Exon-1012_Tpm1_Exon-1013_Tpm1_Exon-1018_Tpm1_Exon-1020_Tpm1_Exon-1021_Tpm1_Exon-1022	1	0.0293772
Tpm1_Exon-1005_Tpm1_Exon-1006_Tpm1_Exon-1012_Tpm1_Exon-1013_Tpm1_Exon-1018_Tpm1_Exon-1020_Tpm1_Exon-1021_Tpm1_Exon-1022	1	0.0293772
Tpm1_Exon-1005_Tpm1_Exon-1006_Tpm1_Exon-1007_Tpm1_Exon-1013_Tpm1_Exon-1018_Tpm1_Exon-1020_Tpm1_Exon-1021_Tpm1_Exon-1022	1	0.0293772
Tpm1_Exon-1001_Tpm1_Exon-1007_Tpm1_Exon-1008_Tpm1_Exon-1009_Tpm1_Exon-1011_Tpm1_Exon-1012_Tpm1_Exon-1013_Tpm1_Exon-1014_Tpm1_Exon-1015_Tpm1_Exon-1016_Tpm1_Exon-1017	1	0.0293772
Tpm1_Exon-1004_Tpm1_Exon-1005_Tpm1_Exon-1006_Tpm1_Exon-1007_Tpm1_Exon-1008_Tpm1_Exon-1009_Tpm1_Exon-1013_Tpm1_Exon-1018_Tpm1_Exon-1020_Tpm1_Exon-1021_Tpm1_Exon-1022	1	0.0293772
Tpm1_Exon-1001_Tpm1_Exon-1007_Tpm1_Exon-1008_Tpm1_Exon-1010_Tpm1_Exon-1011_Tpm1_Exon-1012_Tpm1_Exon-1013	1	0.0293772
Tpm1_Exon-1004_Tpm1_Exon-1011_Tpm1_Exon-1012_Tpm1_Exon-1013_Tpm1_Exon-1018_Tpm1_Exon-1020_Tpm1_Exon-1021_Tpm1_Exon-1022	1	0.0293772
Tpm1_Exon-1005_Tpm1_Exon-1006_Tpm1_Exon-1011_Tpm1_Exon-1012_Tpm1_Exon-1013_Tpm1_Exon-1018_Tpm1_Exon-1020_Tpm1_Exon-1021_Tpm1_Exon-1022	1	0.0293772
Tpm1_Exon-1020	1	0.0293772
Tpm1_Exon-1022	1	0.0293772
Tpm1_Exon-1012_Tpm1_Exon-1013_Tpm1_Exon-1018	1	0.0293772
Tpm1_Exon-1006_Tpm1_Exon-1007_Tpm1_Exon-1008_Tpm1_Exon-1009_Tpm1_Exon-1011_Tpm1_Exon-1012_Tpm1_Exon-1013_Tpm1_Exon-1018_Tpm1_Exon-1020_Tpm1_Exon-1021_Tpm1_Exon-1022	1	0.0293772
Tpm1_Exon-1004_Tpm1_Exon-1005_Tpm1_Exon-1006_Tpm1_Exon-1007_Tpm1_Exon-1008_Tpm1_Exon-1009_Tpm1_Exon-1012_Tpm1_Exon-1013_Tpm1_Exon-1018_Tpm1_Exon-1020_Tpm1_Exon-1021_Tpm1_Exon-1022	1	0.0293772
Tpm1_Exon-1012_Tpm1_Exon-1013	1	0.0293772
Tpm1_Exon-1004_Tpm1_Exon-1005_Tpm1_Exon-1006_Tpm1_Exon-1013_Tpm1_Exon-1018_Tpm1_Exon-1020_Tpm1_Exon-1021_Tpm1_Exon-1022	1	0.0293772
Tpm1_Exon-1001_Tpm1_Exon-1002_Tpm1_Exon-1003	1	0.0293772
Tpm1_Exon-1004_Tpm1_Exon-1005_Tpm1_Exon-1006_Tpm1_Exon-1007_Tpm1_Exon-1008_Tpm1_Exon-1009_Tpm1_Exon-1011_Tpm1_Exon-1018_Tpm1_Exon-1020_Tpm1_Exon-1021_Tpm1_Exon-1022	1	0.0293772
Tpm1_Exon-1005_Tpm1_Exon-1006_Tpm1_Exon-1007_Tpm1_Exon-1008_Tpm1_Exon-1012_Tpm1_Exon-1013_Tpm1_Exon-1018_Tpm1_Exon-1020_Tpm1_Exon-1021_Tpm1_Exon-1022	1	0.0293772
Tpm1_Exon-1004_Tpm1_Exon-1005_Tpm1_Exon-1006_Tpm1_Exon-1007_Tpm1_Exon-1008_Tpm1_Exon-1011_Tpm1_Exon-1012_Tpm1_Exon-1013_Tpm1_Exon-1018_Tpm1_Exon-1020_Tpm1_Exon-1021_Tpm1_Exon-1022	1	0.0293772
Tpm1_Exon-1005_Tpm1_Exon-1006_Tpm1_Exon-1007_Tpm1_Exon-1008_Tpm1_Exon-1013_Tpm1_Exon-1018_Tpm1_Exon-1020_Tpm1_Exon-1021_Tpm1_Exon-1022	1	0.0293772
Tpm1_Exon-1004_Tpm1_Exon-1005_Tpm1_Exon-1006_Tpm1_Exon-1007_Tpm1_Exon-1011_Tpm1_Exon-1012_Tpm1_Exon-1013_Tpm1_Exon-1018_Tpm1_Exon-1020_Tpm1_Exon-1021_Tpm1_Exon-1022	1	0.0293772
Tpm1_Exon-1009_Tpm1_Exon-1011_Tpm1_Exon-1012_Tpm1_Exon-1013_Tpm1_Exon-1018	1	0.0293772
Tnnc1_Exon-1001_Tpm1_Exon-1004_Tpm1_Exon-1005_Tpm1_Exon-1006_Tpm1_Exon-1007_Tpm1_Exon-1008_Tpm1_Exon-1009_Tpm1_Exon-1011_Tpm1_Exon-1012	1	0.0293772
Tpm1_Exon-1004_Tpm1_Exon-1005_Tpm1_Exon-1006_Tpm1_Exon-1007_Tpm1_Exon-1009_Tpm1_Exon-1013_Tpm1_Exon-1018_Tpm1_Exon-1020_Tpm1_Exon-1021_Tpm1_Exon-1022	1	0.0293772
Tnnc1_Exon-1001_Tnnc1_Exon-1002_Tnnc1_Exon-1003_Tnnc1_Exon-1004_Tnnc1_Exon-1005_Tpm1_Exon-1004_Tpm1_Exon-1005_Tpm1_Exon-1006_Tpm1_Exon-1007_Tpm1_Exon-1008_Tpm1_Exon-1009_Tpm1_Exon-1011_Tpm1_Exon-1012_Tpm1_Exon-1013_Tpm1_Exon-1018_Tpm1_Exon-1020_Tpm1_Exon-1021_Tpm1_Exon-1022	1	0.0293772
Tpm1_Exon-1003	1	0.0293772
Tpm1_Exon-1005_Tpm1_Exon-1006_Tpm1_Exon-1007_Tpm1_Exon-1008_Tpm1_Exon-1009_Tpm1_Exon-1011_Tpm1_Exon-1012_Tpm1_Exon-1018_Tpm1_Exon-1020_Tpm1_Exon-1021_Tpm1_Exon-1022	1	0.0293772
Tpm1_Exon-1004_Tpm1_Exon-1013_Tpm1_Exon-1018_Tpm1_Exon-1020_Tpm1_Exon-1021_Tpm1_Exon-1022	1	0.0293772
Tpm1_Exon-1005_Tpm1_Exon-1006_Tpm1_Exon-1007_Tpm1_Exon-1008_Tpm1_Exon-1009_Tpm1_Exon-1011_Tpm1_Exon-1013_Tpm1_Exon-1018_Tpm1_Exon-1020_Tpm1_Exon-1021_Tpm1_Exon-1022	1	0.0293772
Tpm1_Exon-1005_Tpm1_Exon-1006_Tpm1_Exon-1007_Tpm1_Exon-1008_Tpm1_Exon-1009_Tpm1_Exon-1010_Tpm1_Exon-1011_Tpm1_Exon-1012_Tpm1_Exon-1013_Tpm1_Exon-1014_Tpm1_Exon-1015_Tpm1_Exon-1016_Tpm1_Exon-1017_Tpm1_Exon-1018_Tpm1_Exon-1020_Tpm1_Exon-1021_Tpm1_Exon-1022	1	0.0293772
Tpm1_Exon-1004_Tpm1_Exon-1007_Tpm1_Exon-1008_Tpm1_Exon-1009_Tpm1_Exon-1011_Tpm1_Exon-1012_Tpm1_Exon-1013_Tpm1_Exon-1018_Tpm1_Exon-1020_Tpm1_Exon-1021_Tpm1_Exon-1022	1	0.0293772
	3404	100
